# Supplementary material for: Preosteoclast plays a pathogenic role in syndesmophyte formation of ankylosing spondylitis through the secreted PDGFB — GRB2/ERK/RUNX2 pathway
Source: Arthritis Res Ther. 2023 Oct 5;25:194. doi: 10.1186/s13075-023-03142-3 (PMC10552372; doi:10.1186/s13075-023-03142-3)
Supplement: Supplementary file 3 — Additional file 3: Table S3. Protein array data for the discovery samples. [file 13075_2023_3142_MOESM3_ESM.xlsx]

## Sheet: Sheet1
RayBio® Human Biotin Label Based Antibody Arrays -- Human L-1000 Array，Glass
Positive Control Normalization without Background
		AS1	AS2	AS3	AS4	AS5	Con1	Con2	Con3	Con4	Con5
507-1	6Ckine	632.37	2390.08	810.657	516.494	720.539	296.62	882.998	508.081	574.319	233.487
507-2	Activin A	475.16	474.294	871.315	501.943	781.726	639.106	832.428	412.929	496.327	340.08
507-3	Activin B	340.71	54.2183	266.126	190.042	272.359	2.02833	461.043	84.778	417.417	110.342
507-4	Activin C	497.465	202.732	649.129	325.892	508.399	342.535	592.622	404.337	471.47	266.728
507-5	Activin RIA / ALK-2	384.04	313.268	715.746	300.977	554.619	270.794	698.563	377.503	432.571	76.6246
507-6	Activin RIB / ALK-4	469.765	387.729	618.388	330.274	654.762	377.927	795.005	452.126	363.534	293.599
507-7	Activin RII A/B	171.09	111.337	195.828	164.84	218.199	95.5104	320.769	192.468	46.289	95.2839
507-8	Activin RIIA	2392.66	1937.58	2881.2	2909.09	2406.22	2096.34	2739.6	2057.87	3588.99	1750.07
507-9	Adiponectin / Acrp30	8324.07	7386.67	11151.2	9615.19	9061.54	7894.55	8495.79	7719.66	11742.6	4372.54
507-10	AgRP	2888.41	1922.75	1831.6	1787.48	1904.52	1568.55	1932.76	1801.23	1672.41	1529.28
507-11	ALCAM	520.2	428.788	389.958	403.589	383.095	232.856	424.744	36.5297	329.847	145.457
507-12	Angiogenin	616.75	556.154	1183.62	912.356	641.368	575.957	945.925	770.799	503.229	290.699
507-13	Angiopoietin-1	1212.6	1164.11	1402.81	1047.99	2349.43	980.223	1171.77	1164.23	1186.27	942.493
507-14	Angiopoietin-2	8778.19	5873.84	9788.65	10460.1	12309.8	13440.3	11810.2	10635.8	12958.8	6035.5
507-15	Angiopoietin-4	118.07	67.9564	58.0951	23.6174	141.726	65.0904	328.548	0.947346	312.221	1.13258
507-16	Angiopoietin-like 1	11668.5	6836.37	12804.9	8279.47	12016.9	13697.3	14670.7	16481.7	22135.2	10034.3
507-17	Angiopoietin-like 2	557.385	366.447	687.771	382.137	558.912	221.901	495.994	296.894	486.754	249.235
507-18	Angiopoietin-like Factor	481.895	613.888	558.32	542.626	424.175	551.249	25.4477	635.541	500.235	607.895
507-19	Angiostatin	12022.3	11675.3	16514	10948.2	14665.8	22860.3	15375.7	15070.2	20298.8	14109.3
507-20	APJ	637.385	447.392	547.165	391.019	683.325	302.908	272.034	391.131	416.385	266.637
507-21	APRIL	4092.59	4197	4805.08	4124.75	5267.75	5975.72	6460.61	4896.6	7436.4	2550.04
507-22	AR (Amphiregulin)	392.21	606.67	624.545	419.536	688.267	282.557	470.774	276.71	246.882	213.655
507-23	Artemin	763.28	639.844	772.178	836.758	932.901	530.908	544.296	736.637	598.371	589.598
507-24	Axl	897.03	795.566	923.924	1096.44	1191.52	577.656	1696.39	657.894	551.203	495.169
507-25	B7-1 /CD80	180.38	283.873	208.758	450.224	421.573	172.243	394.468	12.6376	108.242	121.061
507-26	BAFF R / TNFRSF13C	507.04	422.656	282.117	397.278	891	278.941	219.633	209.108	321.958	329.462
507-27	BCMA / TNFRSF17	824.085	648.789	720.21	647.147	1721.33	546.21	528.496	431.924	486.879	583.816
507-28	BD-1	2676.3	2659.95	3365.15	2442.28	3313.2	2824.41	2565.36	2380.64	4214.18	2651.78
507-29	BDNF	9288.18	5500.04	8887.88	5047.64	9301.75	12401.9	10805.8	9895.97	10946.5	4602.36
507-30	beta-Catenin	197.475	180.39	341.671	355.236	307.495	32.1773	230.805	289.637	280.184	232.366
507-31	Bax	7106.05	4939.4	7325.29	6389.68	8951.4	7779.95	9560.13	9310.61	9709.45	6870.78
507-32	beta-NGF	1426.51	569.509	851.404	835.08	975.745	571.736	1378.18	984.444	621.929	371.633
507-33	BIK	114.645	75.9604	302.185	130.278	275.159	85.5721	7.85831	20.889	183.721	2.29914
507-34	BLC / BCA-1 / CXCL13	702.515	882.115	1007.5	916.348	1263.73	449.838	1049.64	651.684	1161.75	376.9
507-35	BMP-2	447.79	395.479	553.785	316.37	553.182	159.971	389.421	257.441	496.395	192.901
507-36	BMP-3	544.605	238.559	616.304	254.917	557.376	134.005	141.775	270.273	336.392	215.451
507-37	BMP-3b / GDF-10	834.555	553.543	362.212	630.04	1329.98	439.203	299.067	382.969	638.75	481.794
507-38	BMP-4	686.3	471.698	635.467	754.059	781.576	319.323	441.994	422.644	680.718	575.577
507-39	BMP-5	1725.24	1204.98	1774.58	1597.66	1504.74	1208.69	1462.46	1265.03	1287.97	1153.87
507-40	BMP-6	650.025	584.163	727.618	894.301	839.821	688.285	536.354	625.879	813.329	545.518
507-41	BMP-7	1457.62	1530.96	1690.62	1586.27	1460.51	1253.86	1551.74	1289.94	1450.19	1315.24
507-42	BMP-8	1622.78	1287.12	1592.03	1318.76	1417.83	1143.16	908.372	1056.7	1035.23	897.495
507-43	BMP-15	1270.28	849.293	1083.99	995.015	2251.76	827.934	708.01	689.038	856.198	799.137
507-44	BMPR-IA / ALK-3	633.115	320.956	530.859	427.489	726.732	171.086	225.451	341.253	390.235	209.165
507-45	BMPR-IB / ALK-6	2553.83	1404.47	2275.4	2145.19	2990.65	2015.34	2322.79	4067.67	2546.05	1683.23
507-46	BMPR-II	376.71	236.583	297.182	345.934	533.38	159.366	239.462	401.125	394.006	209.946
507-47	BTC	1806.22	1561.59	1560.77	1810.85	2082.4	1831.96	1866.2	2243.95	2732.98	1164.64
507-48	Cardiotrophin-1 / CT-1	352.36	185.902	940.159	281.695	1212.02	245.897	358.295	282.645	542.151	119.278
507-49	CCL14 / HCC-1 / HCC-3	1907.88	1145.5	1462.48	1535.45	1433.98	1365.25	2037.15	885.835	1413.34	1412.46
507-50	CCL28 / VIC	1786.43	1985.28	2522.25	2310.74	2196.74	1448.06	1851.89	1560.75	2033.66	1461.16
507-51	CCR1	165.215	153.224	245.854	167.318	283.46	103.207	57.4061	130.748	225.581	117.075
507-52	CCR2	134.43	94.3934	175.241	100.191	261.447	0.968174	85.3168	61.8286	75.8476	163.93
507-53	CCR3	654.37	1537.4	729.708	719.779	741.012	521.376	430.757	525.507	572.731	574.535
507-54	CCR4	367.965	373.143	491.038	498.044	493.552	339.398	366.236	254.059	397.279	289.499
507-55	CCR5	234.645	283.377	238.217	303.799	312.733	258.493	645.966	344.275	93.8993	211.464
507-56	CCR6	274.045	322.756	231.877	423.097	281.224	8.27305	88.8394	119.962	116.063	224.222
507-57	CCR7	5268.25	2284.94	9141.51	3706.47	5410.7	4717.28	5382.39	21519.8	10732.5	9626.22
507-58	CCR8	705.04	477.014	452.914	508.346	1005.29	614.931	562.899	695.902	540.575	287.703
507-59	CCR9	4063.82	3367.17	2046.27	3722.88	3663.89	3634.31	4504.29	5252.38	6540.83	3466.82
507-60	CD14	629.53	486.346	669.884	618.814	746.014	342.066	923.294	465.351	264.866	311.267
507-61	CD27 / TNFRSF7	1559.57	584.944	1360.49	935.071	1542.03	541.597	1289.09	874.026	900.882	441.627
507-62	CD30 / TNFRSF8	2019.92	1630.6	1782.25	1658.3	1652.68	1335.61	1569.01	1430.13	1385.4	1426.52
507-63	CD30 Ligand / TNFSF8	328.665	117.651	169.821	211.428	203.296	19.6878	0.929428	114.946	188.751	61.1876
507-64	CD40 / TNFRSF5	1148.82	1063.7	2139.58	2240.51	2023.25	1428.02	1958.77	1446.19	1254.65	870.03
507-65	CD40 Ligand / TNFSF5 /CD154	9293.21	4875.43	7219.05	8423.29	12402.6	13382.1	4786.2	9385.14	14019.2	2737.43
507-66	CD 163	3657.22	2541.89	2638.8	3140.75	4093.4	3262.09	2820.45	2505.01	4568.62	2995.4
507-67	Cerberus 1	1	152.154	55.3444	33.2686	228.492	17.858	0.929428	64.268	34.039	55.9268
507-68	Chem R23	251.295	104.083	102.538	185.927	417.173	101.499	107.414	200.998	91.6989	163.845
507-69	Chordin-Like 1	369.16	184.795	617.788	424.436	563.918	230.179	350.445	315.007	363.557	326.63
507-70	Chordin-Like 2	2999.88	2714.01	4506.58	3679.74	4574.33	3228.33	3951.94	3108.84	4102.33	2860.96
507-71	CLC	1901.97	1353.13	1571.47	1260.24	1595.62	1317.97	1260.83	1241.73	1156.45	983.181
507-72	CNTF	16733.1	17096.7	18160.3	18684.1	19549.6	19345.7	17723	16487	21570.7	15802.8
507-73	CNTF R alpha	3355.48	2432.7	3506.19	2645.82	3049.48	2816.69	2401.24	2015.93	2844.84	2488.29
507-74	Coagulation Factor III / Tissue Factor	525.985	157.309	295.535	559.306	1145.12	216.595	202.978	162.01	245.379	351.054
507-75	CRIM 1	251.84	167.613	260.487	287.883	356.243	105.342	451.335	693.197	194.037	307.626
507-76	Cripto-1	626.14	508.911	543.413	461.522	1261.33	326.575	685.871	623.714	307.094	242.276
507-77	CRTH-2	1691.6	1154.67	1472.97	1420.53	2130.93	1462.7	1555.09	1752.6	2162.09	1130.87
507-78	Cryptic	1794.58	1605.33	1816.92	1548.67	2062.58	2008.02	1706.8	1568.14	1574.14	1277.56
507-79	Csk	884.67	868.129	823.531	770.021	789.877	695.314	335.361	812.094	835.912	826.907
507-80	CTACK / CCL27	7770.59	6137.95	10368.5	7303.53	10075.2	10436.2	13442.7	11673.6	14475.3	6684.56
507-81	CTGF / CCN2	209.185	101.808	68.6759	32.853	308.686	81.4283	541.271	396.422	80.379	48.6386
507-82	CTLA-4 /CD152	1957.83	1890.76	2706.52	1614.81	2239.54	1910.39	1828.59	1637.26	1993.37	1629.08
507-83	CV-2 / Crossveinless-2	1085.25	786.802	1001.48	1066.66	1694.95	812.395	834.208	788.135	759.191	749.473
507-84	CXCL14 / BRAK	5979.65	2763.82	7686.81	5437.58	6678.25	6285.84	6865.16	5533.61	8102.72	4434.23
507-85	CXCL16	260.465	173.663	120.044	401.593	248.346	115.121	0.929428	91.7694	80.844	65.9501
507-86	CXCR1 / IL-8 RA	4877.52	4710.87	6139.67	7103.93	4050.46	6025.41	4806.58	7694.16	6099.05	3950.63
507-87	CXCR2 / IL-8 RB	3166.25	4710.96	2516	4893.65	4023.68	6183.2	3916.4	6356.46	5366.99	5450.44
507-88	CXCR3	239.05	140.644	245.565	244.332	472.713	36.1226	341.769	439.796	198.251	394.047
507-89	CXCR4 (fusin)	1553.27	1476.96	740.222	692.914	1118.22	1547.21	520.271	1947.83	726.53	2382.34
507-90	CXCR5 /BLR-1	530.12	570.213	574.906	646.013	657.639	506.655	512.143	594.687	683.916	1528.35
507-91	CXCR6	593.12	521.997	631.73	552.349	716.994	308.785	308.603	634.334	583.104	580.583
507-92	D6	465.325	599.431	516.445	710.862	712.551	229.975	512.171	201.268	667.827	679.791
507-93	DAN	134.705	142.03	56.4223	67.8558	155.769	0.968174	0.929428	165.539	159.102	1.13258
507-94	DANCE	341.4	326.013	223.656	319.474	400.381	96.6625	429.763	226.193	318.992	186.502
507-95	DcR3 / TNFRSF6B	495.345	470.933	653.1	523.688	1126.54	421.32	812.232	563.226	433.722	330.968
507-96	Decorin	565.935	452.95	481.006	600.989	921.336	503.751	798.211	480.93	403.335	217.767
507-97	Dkk-1	863.21	677.088	623.595	928.678	1109.02	1063.33	1053.21	648.198	553.012	428.392
507-98	Dkk-3	748.78	862.969	814.999	803.351	576.064	822.266	554.027	760.331	568.216	611.683
507-99	Dkk-4	2487	2098.73	2595.82	2074.14	2378.38	1839.76	1620.13	1814.6	2001.11	1351.74
507-100	DR3 / TNFRSF25	1137.44	1039.5	1139.2	1019.32	1161.1	739.245	1159.58	1009.6	804.788	674.774
507-101	DR6 / TNFRSF21	256.24	150.023	106.865	389.438	288.342	33.3923	0.929428	0.947346	65.3785	6.27449
507-102	Dtk	162.51	329.224	307.748	438.915	630.009	167.688	559.358	612.033	384.773	163.652
507-103	EDA-A2	344.29	595.915	583.412	1258.53	353.641	107.7	418.494	500.403	426.015	277.187
507-104	EDAR	140.165	203.833	281.242	433.513	623.497	46.1141	253.065	302.649	90.5022	221.969
507-105	EDG-1	4702.32	5388.79	4837.05	5531.3	4632.76	5729.18	4664.13	4327.27	5288.5	3730.53
507-106	EGF	391.235	328.872	177.489	472.363	709.738	314.444	776.574	455.868	340.691	397.235
507-107	EGF R / ErbB1	424.69	323.361	187.917	510.193	772.406	137.578	157.794	161.665	293.596	218.61
507-108	EG-VEGF / PK1	1541.24	3755.11	353.167	723.448	683.102	522.771	331.369	311.606	414.514	148.634
507-109	EMAP-II	1396.38	832.126	839.603	995.025	2338.46	970.314	805.405	826.503	767.67	819.166
507-110	ENA-78	621.25	472.329	532.013	544.673	577.221	388.403	1089.1	587.108	645.737	424.004
507-111	Endocan	690.095	425.923	303.583	567.551	1039.11	350.774	207.657	204.466	482.257	333.93
507-112	Endoglin / CD105	2095.49	1730.86	1745.99	2001.28	2334.73	1380.1	1683.49	1418.11	1522.94	1502.66
507-113	Endostatin	1231.07	1177.53	1319.86	1454.3	1337.33	1061.24	870.563	788.917	1539.06	978.775
507-114	Endothelin	992.905	701.115	890.794	806.435	919.349	522.935	619.91	486.86	603.843	652.009
507-115	EN-RAGE	271.02	208.859	840.91	296.123	271.529	106.02	2.82546	307.063	120.832	99.5934
507-116	Eotaxin / CCL11	257.03	332.435	145.268	350.085	274.196	103.982	372.055	59.5407	97.4665	1.13258
507-117	Eotaxin-2 / MPIF-2	495.805	1006.49	508.116	1260.12	674.035	353.258	837.024	572.188	405.264	198.586
507-118	Eotaxin-3 / CCL26	368.93	522.985	207.223	334.692	428.055	189.961	435.158	179.759	394.307	161.936
507-119	Epiregulin	292.595	384.244	233.382	367.601	504.872	145.371	836.086	372.634	180.125	353.019
507-120	ErbB2	636.855	505.746	703.268	635.571	1108.51	237.527	244.268	377.906	454.819	585.175
507-121	ErbB3	365.575	345.418	506.235	376.683	393.259	456.79	278.048	81.5949	460.678	337.265
507-122	ErbB4	198.75	139.093	106.886	161.469	348.196	113.213	84.3967	28.643	26.292	112.771
507-123	Erythropoietin	10511.5	8807.51	10563.7	9414.1	10828	12812.6	18744	9281.52	12045.1	10275.3
507-124	E-Selectin	920.805	997.124	1038.22	1053.12	1074.69	823.853	2006.76	1148.16	938.647	1040.56
507-125	FADD	345.79	226.558	166.018	545.386	437.625	15.3698	28.7797	45.8279	148.502	294.584
507-126	FAM3B	985.465	695.95	654.986	721.031	1609.68	790.858	633.726	551.597	577.988	665.39
507-127	Fas / TNFRSF6	280.68	365.94	235.167	479.244	509.711	284.682	576.334	201.098	365.463	239.948
507-128	Fas Ligand	439.09	450.23	444.825	792.422	472.369	269.143	312.032	376.783	240.059	255.776
507-129	FGF Basic	1005.56	881.2	890.524	1167.25	1043.16	792.151	902.293	1112.88	846.79	850.794
507-130	FGF-BP	483.865	509.883	547.795	477.458	458.309	438.336	680.481	415.937	283.547	224.256
507-131	FGF R3	718.305	578.894	621.088	617.577	836.539	493.624	708.02	538.14	413.436	271.128
507-132	FGF R4	3599.99	6476	3161.63	6041.73	6330.85	6942.52	6438	5041.97	4669.74	5240.37
507-133	FGF R5	823.18	780.985	657.971	1076.49	2057.07	764.34	639.558	603.673	644.444	731.097
507-134	FGF-4	1143.49	452.474	313.574	533.903	648.624	250.394	868.685	319.275	377.406	418.024
507-135	FGF-5	984.775	1076.8	1189.52	1214.16	1561.63	1213.99	1832.38	1283.32	1035.52	1024.29
507-136	FGF-6	647.885	676.214	888.358	991.536	831.223	484.179	1073.88	364.141	729.428	543.123
507-137	FGF-7 / KGF	873.065	426.466	630.027	772.458	765.7	444.697	968.65	388.407	320.546	254.241
507-138	FGF-8	250.92	374.518	402.11	447.376	381.865	239.459	633.136	210.903	224.707	200.574
507-139	FGF-9	3368.78	2241.36	2466.37	1946.36	3149.27	4654.62	3583.38	2919.96	5001.21	1670.2
507-140	FGF-10 / KGF-2	2215.86	2293.12	2561.15	2312.36	2596.17	2995.37	2267.29	2065.97	2276.56	2096.09
507-141	FGF-11	2447.66	2028.88	2090.53	1886.86	2049.82	2121.27	1810.05	1816.71	1404.05	1505.57
507-142	FGF-12	1128.38	698.028	661.774	796.019	1724.24	953.54	436.557	479.812	629.75	510.657
507-143	FGF-13 1B	2097.35	1469.78	2071.17	1673.14	2016.28	1475.62	1967.68	1230.07	2028.51	1247.47
507-144	FGF-16	3710.7	2990.48	3796.51	3555.63	3347.98	2777.71	2727.67	2605.66	3131.07	2159.7
507-145	FGF-17	1991.78	1497.94	1323.76	1889.27	1914.36	1303	1218.69	1229.73	1392.62	1252.13
507-146	FGF-18	1330.32	1329.48	1823.4	1561.09	1829.05	1309.25	967.028	1397.8	1215.98	1169.68
507-147	FGF-19	222.385	293.956	115.595	282.809	583.131	34.8398	135.111	0.947346	126.124	175.499
507-148	FGF-20	721.64	759.501	754.916	915.702	714.272	580.822	543.116	557.414	716.9	650.265
507-149	FGF-21	121.54	101.86	45.1501	124.762	455.569	57.8242	260.254	4.03096	238.517	174.729
507-150	FGF-23	924.635	572.617	675.66	650.123	1228.82	916.256	1115.26	566.357	903.23	1202.22
507-151	FLRG	266.805	182.613	131.469	81.5757	534.443	96.5609	0.929428	318.948	54.7448	87.152
507-152	Flt-3 Ligand	1225.49	1043.3	1944.87	1181.14	5676.96	3485.16	2410.19	1321.91	2786.62	689.56
507-153	Follistatin	12125.5	10171.5	12099.1	10623.2	14263.6	14933.6	15206.3	13068.2	14081.6	10749.8
507-154	Follistatin-like 1	657.915	915.755	656.898	651.026	855.159	1385.04	1014.74	558.12	765.52	439.764
507-155	Fractalkine	161.605	199.087	195.66	145.84	110.362	65.923	125.301	55.2445	52.5841	50.9264
507-156	Frizzled-1	1217.22	880.823	929.939	1135.64	1125.99	943.249	913.544	798.419	625.638	1024.77
507-157	Frizzled-3	818.5	779.713	722.879	836.599	724.728	654.665	676.884	631.766	637.639	584.575
507-158	Frizzled-4	1092.15	949.234	663.884	918.739	1054.29	624.734	592.566	623.941	852.234	536.525
507-159	Frizzled-5	365.96	376.498	229.762	552.313	469.758	149.699	40.4534	38.0549	326.274	122.126
507-160	Frizzled-6	398.58	324.989	175.806	459.885	561.079	269.094	126.793	172.962	197.27	139.772
507-161	Frizzled-7	466.905	431.239	504.379	511.512	363.099	388.925	254.831	263.736	326.785	354.458
507-162	Galectin-3	299.015	398.592	265.302	573.313	779.666	131.212	335.091	127.385	257.17	428.358
507-163	GASP-1 / WFIKKNRP	2586.62	2723.34	2898.37	2789.46	3893.94	3918.62	4292.48	2851.27	3603.33	2785.37
507-164	GASP-2 / WFIKKN	1376.23	1017.92	1245.98	1435.88	1409.62	1016.75	1042.6	926.67	1080.03	945.222
507-165	GCP-2 / CXCL6	1480.22	306.608	239.722	506.684	1069.6	997.588	524.555	159.249	112.303	235.469
507-166	GCSF	3481.78	2486.03	2131.24	2945.02	2680.82	2599.44	2088	1682.61	1791.26	1830.17
507-167	G-CSF R / CD 114	533.4	361.767	369.753	432.235	421.633	235.717	690.244	350.992	396.229	359.679
507-168	GDF1	3453.4	1729.37	1724.3	2002.19	2635.47	1945.7	1327.61	1393.01	1386.73	1504
507-169	GDF3	2230.78	4078.18	2833.36	3742.58	4258.83	3541.48	2406.6	2197.97	5301.83	2796.59
507-170	GDF5	4450.48	3826.49	3089.01	3967.5	4033.38	4114.78	2724.09	2434.92	5467.78	3204.23
507-171	GDF8	3010.11	1943.97	1767.14	2011.5	2904.72	2022.69	1377.54	1466.58	2263.93	1675.41
507-172	GDF9	4381.93	3915.09	3148.43	3379.7	3883.45	3530.92	2983.11	2838.06	5246.79	3123.35
507-173	GDF11	4363.94	3229.5	2621.2	3353.62	3590.74	2862.77	2124.65	2106.91	4301.99	2439.58
507-174	GDF-15	763.25	456.9	257.95	510.45	758.233	455.594	1201.33	506.792	237.638	263.942
507-175	GDNF	439.155	372.527	293.816	595.494	306.617	320.814	559.455	224.507	211.998	98.9534
507-176	GFR alpha-1	483.555	378.701	215.134	418.366	243.782	173.589	156.381	27.9515	197.434	77.3891
507-177	GFR alpha-2	919.665	670.904	763.24	900.632	954.906	729.912	641.11	560.27	414.865	636.085
507-178	GFR alpha-3	1070.99	1059.23	1150.9	1156.06	1187.06	933.456	1355.81	1024.33	881.94	927.158
507-179	GFR alpha-4	740.985	742.449	927.315	2535.06	1034.17	718.744	1077.81	577.668	920.125	627.647
507-180	GITR / TNFRF18	654.975	866.304	647.766	1064.43	1265.8	666.874	1116.87	2622.33	530.213	982.207
507-181	GITR Ligand / TNFSF18	1950.93	1818.91	1695.91	2085.96	2098.74	2045.54	2132.64	1974.07	1621	1338.61
507-182	Glucagon	1620.97	1597.87	2465.05	2326.02	2576.32	2258.18	2724.04	1980.27	3960.17	1572.61
507-183	Glut1	1630.95	1426.3	1731.75	1526.62	1519.85	1263.39	929.056	1021.06	1033.24	1107.89
507-184	Glut2	3780.66	3158.05	4344.96	3321.5	3453.81	3228.45	4030.97	3436.79	3965.48	3571.85
507-185	Glut3	2011.67	1676.35	1221.01	1673.08	1566.33	1901.65	1284.29	1139.79	1570.17	2345.75
507-186	Glut5	3275.16	2495.22	3049.99	2826.76	3965.8	2563	3577.86	2283.45	3032.1	2645.13
507-187	Glypican 3	150.395	143.312	84.7276	303.111	250.333	74.2202	0.929428	65.5706	88.4492	163.069
507-188	Glypican 5	2223.56	1663.95	1440.74	1344.64	3246.2	4598.72	3293.36	1785.2	1833.35	1231.56
507-189	GM-CSF	3340.62	2239.59	1901.46	2446.81	2454.73	1942.47	1631.57	1406.03	1702.72	1713.6
507-190	GM-CSF R alpha	1348.24	995.598	1694.87	1469.19	1756.55	1166.1	1318.33	1318.57	955.587	946.372
507-191	Granzyme A	2708.47	2524.82	2347.83	2870.28	2362.63	2006.69	2031.06	1846.06	2065.64	1819.84
507-192	GREMLIN	3130.19	3992.9	4527.69	3479.29	3422.49	5097.89	3772.63	4001.74	5563.92	4564.28
507-193	GRO	3949.46	2398.47	2454.66	3025.45	3091.73	2543.94	2323.67	2086.71	2102.36	2154
507-194	GRO-a	391.13	632.792	366.178	766.506	925.594	313.887	367.566	348.879	358.181	545.473
507-195	Growth Hormone (GH)	2429.93	1520.48	1884.71	2217.17	2343.03	2096.41	3218.83	1866.23	1889.65	1663.11
507-196	Growth Hormone R (GHR)	5829.85	3436.21	3399.17	6361.51	8534.98	5552.33	5282.9	4130.23	8897.39	3876.69
507-197	HB-EGF	537.96	626.215	864.593	1543.36	544.542	667.9	1142.52	510.781	742.018	394.098
507-198	HCC-4 / CCL16	369.755	501.863	304.499	501.271	364.226	309.346	667.631	337.369	144.3	148.606
507-199	HCR / CRAM-A/B	1844.16	1480.81	1919.64	2124.36	1735.17	1599.21	1490.75	1293.82	1731.02	1838.62
507-200	Hepassocin	2458.88	1791.19	1595.14	3329.97	3132.21	1247.33	2119.22	1725.82	1337.61	1122.06
507-201	GLO-1	152.075	147.609	88.0426	273.511	262.909	110.382	0.929428	85.8864	76.6473	102.464
507-202	HGF	318.5	377.222	196.098	538.47	589.553	158.839	472.939	252.349	130.008	153.521
507-203	HGFR	3337.36	2384.19	2093.11	2724.48	2335.25	1949.96	1598.83	1702.12	2022.08	1702.62
507-204	HRG-alpha	122605	105595	99554	98051.4	100031	102573	117194	161174	114483	113120
507-205	HRG-beta 1	302.205	308.94	79.7753	376.596	339.529	118.18	73.8012	217.023	145.701	36.3275
507-206	HVEM / TNFRSF14	682.915	639.415	528.474	774.243	499.612	432.164	650.549	565.438	503.847	322.938
507-207	I-309	598.26	322.451	197.72	493.79	1641.11	384.84	506.241	316.84	810.142	121.492
507-208	ICAM-1	232.985	355.154	305.185	420.352	645.871	193.591	611.568	1308.47	273.418	231.437
507-209	ICAM-2	336.905	241.759	84.2954	675.356	600.37	119.371	0.929428	40.8638	179.519	196.276
507-210	ICAM-3 (CD50)	317.675	349.058	198.604	481.686	299.473	159.855	155.498	130.217	306.101	262.605
507-211	ICAM-5	1641.03	1314.61	1930.21	1831.52	1839.05	1837.29	1791.68	1337.94	2179.17	1205.56
507-212	IFN-alpha / beta R1	200.415	196.455	203.948	347.324	138.62	172.94	556.402	184.382	120.186	79.6883
507-213	IFN-alpha / beta R2	507.715	385.728	202.377	613.945	725.554	404.581	261.169	123.524	338.456	401.998
507-214	IFN-beta	246.425	407.294	276.905	520.306	1012.81	341.001	584.87	321.799	279.86	184.729
507-215	IFN-gamma	4034.69	2701.86	2330.71	2925.84	3592.92	2762.51	2294.82	2109.51	2141.46	2247.09
507-216	IFN-gamma R1	187.895	201.289	38.9165	274.876	469.152	131.154	433.601	189.649	97.4439	119.714
507-217	IGFBP-1	179.88	205.901	69.7589	251.582	112.293	75.7209	5.72992	3.3915	48.5461	65.2139
507-218	IGFBP-2	276.545	379.657	151.858	469.5	301.516	217.801	340.849	170.172	146.79	179.474
507-219	IGFBP-3	1541.59	964.606	788.403	1317.9	1990.33	1060.49	1189.74	1188.76	1117.67	1410.53
507-220	IGFBP-4	1014.52	1156.23	413.037	784.341	733.949	658.446	534.723	714.413	518.253	520.256
507-221	IGFBP-6	380.525	337.435	197.257	444.734	502.072	100.342	119.836	93.4131	47.0659	23.6596
507-222	IGFBP-rp1 / IGFBP-7	523.42	348.634	389.577	364.318	1510.52	1724.02	587.933	209.738	295.734	144.732
507-223	IGF-I	279.985	404.166	364.841	364.307	371.702	220.042	660.275	355.084	91.3586	229.274
507-224	IGF-I SR	375.97	341.649	274.419	478.09	519.466	184.733	674.123	317.726	127.139	193.286
507-225	IGF-II	2624.8	2207.08	2648.2	2214.56	3051.86	3524.67	3116.74	2867.62	3153.42	2249.99
507-226	IGF-II R	487.59	343.97	274.236	810.786	910.729	214.441	271.909	216.023	312.828	401.641
507-227	IL-1 alpha	4041.43	2275.2	2214.68	2620.27	2884.96	2189.32	1906.48	1808.14	1896.89	1947.89
507-228	IL-1 beta	335.39	413.064	295.113	451.06	726.061	292.558	444.095	227.302	759.31	211.39
507-229	IL-1 F5 / FIL1delta	367.965	297.937	260.686	425.016	738.078	520.215	446.748	207.744	368.349	179.65
507-230	IL-1 F6 / FIL1 epsilon	279.97	328.019	274.236	380.531	463.952	279.589	199.497	232.019	555.575	204.47
507-231	IL-1 F7 / FIL1 zeta	306.05	327.575	162.205	391.917	429.014	167.625	253.627	179.029	170.893	276.208
507-232	IL-1 F8 / FIL1 eta	136.75	340.961	75.6467	293.229	178.152	91.8459	266.467	41.8917	103.886	48.3385
507-233	IL-1 F9 / IL-1 H1	468.19	692.605	245.936	614.93	1124.02	565.84	381.321	267.957	433.371	388.497
507-234	IL-1 F10 / IL-1HY2	1455.58	1079.97	964.244	1491.05	2047.74	1026.12	884.499	977.207	865.289	1154.15
507-235	IL-1 R3 / IL-1 R AcP	473.025	310.088	334.283	522.313	437.685	198.839	99.8717	146.256	324.72	186.332
507-236	IL-1 R4 / ST2	1471.68	1349.41	1870.02	2052.04	1838.09	2012.86	1712.3	1537.16	2083.18	1292.36
507-237	IL-1 R6 / IL-1 Rrp2	1932.35	1535.91	1512.07	1783.43	1535.23	1373.65	1794.86	1428.64	1346.8	1546.23
507-238	IL-1 R8	1509.16	1024.51	1055.28	1463.06	1846.42	1041.5	968.088	970.244	933.288	1041.16
507-239	IL-1 R9	212.5	290.3	253.079	305.148	299.159	92.5817	93.519	90.2489	92.4134	157.768
507-240	IL-1 ra	2922.49	3192.27	6392.59	3029.16	8248.55	4782.69	4029.82	4752.82	9926.41	4262.22
507-241	IL-1 sRI	1517.34	1374.33	1451.67	1443.33	1336.82	1223.54	1386.44	1160.29	1373.58	1321.46
507-242	IL-1 sRII	3983.61	2090.82	2217.76	2738.86	2311.32	1154.31	1695.17	1160.66	2244.21	2242.29
507-243	IL-2	3019.32	2099.24	1825.93	2164.05	1990.31	1721.31	1511.51	1440.69	1711.59	1822.86
507-244	IL-2 R alpha	1550.96	1168.14	672.716	640.379	2007.43	668.297	951.139	684.003	639.431	562.66
507-245	IL-2 R beta /CD122	2330.25	2001.21	1820.12	2182.5	2183.51	1526.62	1809.25	1634.99	1935.49	2118.44
507-246	IL-2 R gamma	1862.42	1725.01	1642.31	1749.59	1820.33	1337.88	1569.31	1427.86	1618.65	1350.37
507-247	IL-3	220.22	270.042	84.8089	296.267	242.582	94.3438	192.294	37.837	95.0676	63.7982
507-248	IL-3 R alpha	227.175	309.312	184.937	280.679	336.23	171.677	286.566	298.504	104.839	168.919
507-249	IL-4	577.945	503.151	470.862	676.48	1562.66	310.997	895.699	1215.91	417.168	525.03
507-250	IL-4 R	6443.77	6819.34	5513.88	4071.9	8600.27	7777.41	9623.86	6995.1	6815.93	3731.58
507-251	IL-5	2629.29	2167.12	1937.72	2510.51	2023.24	1673.79	1808.43	1538.19	1699.48	1635.76
507-252	IL-5 R alpha	661.805	733.922	958.986	664.781	1542.88	480.016	1033.16	820.61	509.059	639.709
507-253	IL-6	3316.81	2000.15	2174.63	2672.19	2395.41	2054.61	1785.16	1680.68	2094.56	2069.58
507-254	IL-6 R	535.715	530.922	445.954	750.657	729.179	264.389	627.331	351.082	438.741	228.702
507-255	IL-7	4292.24	3138.59	2696.18	3364.58	3587.39	3112.72	3115.59	2438.95	3233.01	5079.69
507-256	IL-7 R alpha	751.87	661.354	589.137	1024.12	726.573	371.004	876.386	435.661	442.637	319.444
507-257	IL-8	3273.23	2529.06	2201.08	2621.89	2615.36	2143.28	1987.05	1845.9	2257.01	2102.17
507-258	IL-9	1988.7	2255.65	1724.61	2233.55	1857.93	1324.46	1362.21	1436.84	2085.07	1501.85
507-259	IL-10	2465.82	1717.02	1576.46	1941.2	1941.35	1560.73	1373.49	1240.87	1545.54	1363.89
507-260	IL-10 R alpha	1454.61	1593.71	1316.02	1416.12	1448.6	1127.09	1435.28	1217.19	1382.21	1036.5
507-261	IL-10 R beta	423.88	491.465	343.069	573.457	437.896	430.91	330.351	303.013	297.674	200.223
507-262	IL-11	1967.7	1779.56	1615.83	2019.1	1782.65	1196.99	1154.9	1251.86	1650.8	1397.89
507-263	IL-12 p40	254.55	319.596	231.928	470.332	289.258	133.23	285.056	174.975	168.363	134.873
507-264	IL-12 p70	316.345	286.645	181.927	312.075	413.526	129.125	514.954	190.099	210.376	257.481
507-265	IL-12 R beta 1	680.925	587.901	384.864	783.494	609.493	533.6	574.256	479.12	361.878	373.332
507-266	IL-12 R beta 2	493.66	442.309	190.723	500.188	402.665	132.853	111.847	157.34	81.7741	224.653
507-267	IL-13	3959.66	2728.73	2595.64	2830.85	2989.24	2183.67	2833.15	2224.3	2289.44	2322.62
507-268	IL-13 R alpha 1	1294.24	1291.91	1185.04	1574.27	1385.81	1323.33	1765.36	1110.84	1011.76	1290.08
507-269	IL-13 R alpha 2	152.525	200.198	145.599	218.904	260.673	110.638	205.32	99.6277	151.707	68.9628
507-270	IL-15	2907.64	2023.75	1864.72	2452.64	2446.77	1765.39	2068.47	1504.94	1971.69	1690.53
507-271	IL-15 R alpha	205.975	146.812	346.257	355.77	213.232	40.5568	1.8635	141.789	139.275	116.775
507-272	IL-16	349.02	347.833	242.748	392.948	287.391	216.774	540.541	277.786	375.438	177.481
507-273	IL-17	1874.96	1656.25	1716.72	1924.88	1515.12	1021.21	1226.18	939.649	1705.52	1292.02
507-274	IL-17B	612.04	568.915	477.716	813.551	700.753	382.802	403.841	344.82	630.686	439.412
507-275	IL-17B R	891.07	548.848	762.762	914.604	1398.39	751.642	1044.28	702.912	785.313	444.939
507-276	IL-17C	825.255	1309.02	869.159	1911.6	1194.81	1203.47	1172.97	1103.73	1849.71	670.357
507-277	IL-17D	169.49	551.904	184.256	433.353	225.318	33.0825	25.6522	67.8868	156.595	111.321
507-278	IL-17E	259.55	322.244	199.662	483.769	508.206	291.89	320.876	221.267	249.213	267.068
507-279	IL-17F	286.835	276.469	187.063	641.908	600.963	120.441	155.075	122.17	276.979	283.094
507-280	IL-17R	580.165	495.529	374.42	463.836	597.015	338.672	660.489	530.405	308.546	373.893
507-281	IL-17RC	1472.08	1210.61	805.746	1113.03	1018.92	896.525	475.607	845.327	966.93	1053
507-282	IL-17RD	10461.9	8340.88	13408	12284.8	20698.7	13512.9	4665.27	6423.15	24550.1	10478.1
507-283	IL-18 BPa	404.375	633.081	517.497	979.304	1169.38	944.982	471.006	889.951	331.923	623.281
507-284	IL-18 R alpha /IL-1 R5	305.595	549.039	231.262	863.105	322.643	189.138	542.219	433.188	210.041	240.69
507-285	IL-18 R beta /AcPL	1883.3	478.958	387.823	704.684	850.161	570.874	794.693	391.884	260.068	303.865
507-286	IL-19	522.195	630.31	381.64	866.835	511.608	687.128	362.825	473.929	645.59	324.733
507-287	IL-20	379.81	333.795	338.295	546.094	847.692	560.549	458.422	398.013	549.507	577.819
507-288	IL-20 R alpha	1127.7	1066.13	1187.86	1231.74	1254.22	952.776	1043.04	888.966	974.592	935.341
507-289	IL-20 R beta	439.8	434.01	237.658	696.896	594.705	256.702	259.612	286.572	406.494	409.178
507-290	IL-21	3625.14	2536.86	2249.35	2927.54	2919.65	2280.39	2254.2	2052.43	2232.98	1984.83
507-291	IL-21 R	279.75	287.642	190.561	415.395	206.608	55.4958	32.2186	89.1642	177.76	63.8435
507-292	IL-22	252.43	256.986	203.541	382.701	258.776	154.264	97.6039	183.572	4.66746	1.13258
507-293	IL-22 BP	188.61	217.039	384.808	205.44	137.571	34.8591	495.617	187.608	111.696	31.9331
507-294	IL-22 R	409.46	351.949	407.612	544.232	1142.65	171.386	417.415	256.897	879.241	276.706
507-295	IL-23	881.235	643.836	433.837	1202	1458.94	468.238	296.655	321.506	1001.34	594.564
507-296	IL-23 R	429.28	818.512	627.083	663.247	1226.09	539.346	149.066	290.357	790.077	348.138
507-297	IL-24	313.105	255.983	338.219	465.955	297.052	115.978	73.4062	220.182	193.521	160.736
507-298	IL-26	170.67	236.495	456.158	548.598	287.503	216.919	202.834	261.847	425.215	138.684
507-299	IL-27	555.405	554.908	328.121	948.062	1045.69	408.613	234.862	268.677	430.512	404.761
507-300	IL-28A	249.415	280.807	215.82	349.961	256.238	209.813	123.6	335.001	114.543	103.495
507-301	IL-29	1509.01	1289.93	1507.28	2784.67	1995.81	2078.31	2009.97	2214.22	1795.79	883.027
507-302	IL-31	610.29	570.735	317.083	722.155	982.755	363.283	292.305	335.422	417.854	430.108
507-303	IL-31 RA	330.695	298.95	130.01	972.198	403.788	188.092	17.5337	131.274	44.2473	167.99
507-304	BACE-1	289.085	325.904	177.275	513.18	429.457	178.105	280.803	195.191	155.733	238.295
507-305	FACX	259.335	280.533	372.259	475.776	407.044	224.166	246.452	258.218	271.722	145.633
507-306	Insulin	815.41	660.728	609.079	702.278	667.708	547.445	606.075	604.644	772.881	609.582
507-307	Insulin R	1961.11	1762.4	1548.62	1856.8	1878.43	1720.68	1845.22	1554.14	1516.02	1436.14
507-308	Insulysin / IDE	441.185	480.948	1307.79	451.984	1125.1	224.471	484.845	378.266	241.506	355.103
507-309	IP-10	517.68	453.576	523.278	564.078	566.735	719.494	770.389	442.78	821.008	209.759
507-310	I-TAC / CXCL11	5557.76	5414.24	4539.66	7019.18	9437.31	7551.64	5475.35	5250.02	6362.89	3340.87
507-311	Kininostatin / kininogen	1719.33	2308.51	1787.37	3581.98	2342.06	649.345	504.847	524.65	948.328	630.314
507-312	Kremen-1	858.57	937.59	956.434	3147.35	1020.92	835.123	1029.68	748.527	859.601	620.093
507-313	Kremen-2	641.375	597.896	628.628	1659.46	552.989	349.235	293.997	342.485	773.148	467.008
507-314	Latent TGF-beta bp1	705.365	1009.66	553.175	1273.56	540.972	1314.46	891.749	1561.23	837.222	937.192
507-315	LBP	328.16	406.736	214.031	692.822	521.608	370.782	130.636	348.06	332.462	349.644
507-316	Lck	1459.45	1505.76	1158.95	1571.11	1144.11	1086.3	1018.5	988.873	1206.34	1215.57
507-317	LECT2	341.775	309.84	159.876	435.837	571.17	135.632	64.4233	89.0648	66.2462	129.057
507-318	Lefty - A	3162.12	2687.55	3464.16	7620.34	5001.79	3520.78	3685.67	3967.37	3602.98	3016.78
507-319	Leptin (OB)	210.75	244.515	207.416	426.889	504.993	161.608	212.109	225.956	103.79	111.463
507-320	Leptin R	389.695	456.197	377.379	771.478	473.5	264.68	182.07	291.536	322.361	291.526
507-321	LFA-1 alpha	613.645	565.414	355.089	674.92	667.734	332.495	445.019	312.747	479.603	333.68
507-322	LIF	483.92	582.188	371.151	593.868	512.649	342.317	253.743	312.691	211.975	190.624
507-323	LIF R alpha	242.92	242.049	209.689	269.427	230.673	365.457	112.944	77.8055	127.814	225.298
507-324	LIGHT / TNFSF14	448.58	569.478	537.759	700.031	1614.03	288.395	1005.4	598.567	395.623	237.315
507-325	Lipocalin-1	2884.45	3320.06	2432.22	3853.9	3866.64	4436.31	6293.37	5065.82	4452.34	2633.41
507-326	Lipocalin-2	7867.78	15619.5	77295.5	11465.3	3570.92	7853.31	4210.7	60907.9	9193.98	8096.34
507-327	LRP-1	242.47	298.568	328.904	392.147	289.202	68.2805	18.7187	280.609	48.2399	56.1759
507-328	LRP-6	230.03	249.215	535.72	412.24	212.002	56.8222	61.5978	70.3262	2.80161	139.12
507-329	L-Selectin (CD62L)	1503.64	1284.46	1079.56	1562.44	1957.98	1235.54	1576	1348.64	1124.35	1188.99
507-330	Lymphotactin / XCL1	193.375	236.558	75.5806	270.946	191.705	109.05	341.597	162.849	70.9193	48.1856
507-331	Lymphotoxin beta / TNFSF3	252.655	178.327	86.4512	262.849	166.801	117.682	125.533	116.978	73.2275	45.2409
507-332	Lymphotoxin beta R / TNFRSF3	266.605	245.073	243.836	446.571	380.884	128.07	667.385	309.607	107.573	128.542
507-333	MAC-1	1466.56	1131.81	1021.89	1495.59	1364.08	916.58	1218.81	1019.35	1002.94	910.203
507-334	MCP-1	2365.53	1520.82	1291.51	1792.16	1673.55	1286.07	1117.06	1242.81	1353.2	1208.52
507-335	MCP-2	564.31	472.603	403.117	803.464	1176.7	549.086	490.589	494.543	342.607	187.3
507-336	MCP-3	385.46	529.955	278.446	732.873	878.867	330.375	253.06	265.901	190.623	172.288
507-337	MCP-4 / CCL13	357.155	400.733	226.386	479.336	290.217	325.96	181.132	204.537	8.12694	7.24851
507-338	M-CSF	3130.3	7150.95	2352.65	3869.01	4770.25	4470.98	7776.12	4256.18	4179.45	2140.06
507-339	M-CSF R	464.385	733.824	837.92	855.742	692.534	371.048	1050.58	541.01	353.315	226.663
507-340	MDC	1043.33	1944.01	488.439	2707.52	1627.35	1279.35	1159.61	1119.5	1998.28	1295.23
507-341	MFG-E8	341.535	374.921	134.164	908.79	297.314	239.802	230.252	282.124	233.14	208.446
507-342	MFRP	1450.83	844.836	795.277	1379.31	953.151	906.003	450.661	805.476	643.968	631.424
507-343	MICA	778.58	395.179	635.07	681.021	987.818	304.786	479.185	517.928	341.416	229.925
507-344	MIF	1568.29	747.459	375.473	1040.2	664.142	694.67	1328.87	645.811	443.76	614.968
507-345	MIG	2969.6	2027.38	1807.02	2246.14	2407.32	1869	1426.86	1718.24	1852.47	1659.99
507-346	MIP-1a	4290.75	3087.31	4849.55	8864.72	6394.38	3701.28	5728.75	6642.68	4648.05	3518.39
507-347	MIP-1b	1699.23	1710.87	1471.77	2251.41	1367.79	1422.73	1563.23	1483.77	1341.67	1665.83
507-348	MIP-1d	388.69	338.934	223.696	517.787	211.64	135.985	355.45	135.229	271.875	49.59
507-349	MIP 2	1947.87	1531.75	1413.06	2039.5	1496.2	1428.88	1107.38	1400.28	1843.57	1672.9
507-350	MIP-3 alpha	343.91	439.812	186.91	573.688	330.768	184.975	155.716	247.077	80.6512	40.1952
507-351	MIP-3 beta	1696.12	1772.57	2201.89	2191.88	1537.54	1549.41	1681.75	1479.42	1739.53	1694.32
507-352	MMP-1	211.895	285.978	86.741	322.865	340.536	381.737	272.964	312.193	43.493	11.6316
507-353	MMP-2	1242.8	1535.21	1223.87	1741.5	3139.98	1288.06	1213.73	4646.66	1468.07	1450.91
507-354	MMP-3	809.165	820.172	855.258	1165.45	908.23	570.134	636.412	571.098	609.968	434.752
507-355	MMP-7	199.65	354.968	95.1965	610.194	273.348	222.259	209.488	111.844	198.007	205.665
507-356	MMP-8	2166.68	1545.98	2459.41	2023.99	2931.83	1785.24	1657.05	2342.92	1944.77	2055.34
507-357	MMP-9	1394.41	1649.53	2143.59	1508.55	885.753	585.257	775.176	1806.23	1523.03	1025.69
507-358	MMP-10	551.615	731.404	425.478	1049.39	665.441	720.98	360.706	1200.05	353.003	381.192
507-359	MMP-11 /Stromelysin-3	921.955	889.7	904.583	955.507	938.101	642.098	597.576	723.967	740.187	565.655
507-360	MMP-12	505.285	462.908	417.75	1066.93	461.453	445.297	753.896	764.447	684.444	285.976
507-361	MMP-13	537.235	471.279	275.604	673.109	459.35	242.286	474.803	339.136	274.393	164.19
507-362	MMP-14	485.37	529.634	380.425	845.932	1343.57	484.082	1557.23	1027.05	322.73	202.069
507-363	MMP-15	321.045	306.711	415.955	394.292	376.158	326.894	468.785	352.683	243.36	210.496
507-364	MMP-16 / MT3-MMP	882.63	526.63	775.163	1406.42	1302.79	460.052	460.462	563.595	393.825	565.78
507-365	MMP-19	413.955	520.658	501.461	721.396	555.6	538.203	433.183	493.075	512.678	464.646
507-366	MMP-20	1190.97	1093.24	991.446	1125.63	1261.41	1132.83	978.209	1266.71	1143.44	931.235
507-367	MMP-24 / MT5-MMP	750.195	781.817	611.234	801.807	561.423	491.392	865.344	646.436	512.048	477.297
507-368	MMP-25 / MT6-MMP	175.9	252.591	175.628	476.971	225.679	127.073	294.001	245.808	49.1076	70.622
507-369	MSP alpha Chain	2205.16	1629.45	1782.91	2686.95	2173.65	1541.94	1569.17	1438.71	1696.51	1601.54
507-370	Musk	1892.61	1763.95	1606.19	1990.82	1712.61	1286.49	1225.79	1312.55	2576.72	1435.52
507-371	NAP-2	352.615	382.429	264.169	420.932	306.48	150.822	610.602	379.971	151.831	59.4774
507-372	NCAM-1 / CD56	545.81	500.224	478.947	804.469	625.295	144.723	204.693	369.546	569.13	432.917
507-373	Neuritin	956.125	920.915	829.104	1281.56	899.344	494.553	529.43	685.978	515.15	542.692
507-374	NeuroD1	256.5	108.912	126.191	493.944	298.725	193.882	0.929428	54.4393	14.6716	1.13258
507-375	Neuropilin-2	368.225	208.9	177.224	383.918	234.247	142.225	93.5144	121.18	152.183	220.021
507-376	Neurturin	400.005	216.516	337.182	654.212	461.831	161.879	146.575	420.418	54.0076	213.922
507-377	NGF R	737.245	597.606	653.42	1790.77	696.839	410.143	833.344	1232.49	509.507	459.895
507-378	Nidgen-1	421.975	457.324	295.962	688.804	399.117	270.508	474.217	318.308	226.38	199.623
507-379	NOV / CCN3	569.255	501.388	562.368	600.056	503.096	537.172	547.949	440.971	382.749	382.665
507-380	NrCAM	9938.88	6894.58	11907.1	14777.1	8826.95	11094.5	11457.4	15103.1	11912.8	16666.3
507-381	NRG1 Isoform GGF2	546.425	553.579	413.677	620.199	696.134	387.066	275.413	352.285	663.273	388.82
507-382	NRG2	1165.93	1649.48	1042.49	1194.94	888.669	1168.46	812.167	995.794	1611	920.226
507-383	NRG3	2102.5	2331.19	2081.7	2817.56	2124.26	1766.34	1817.81	1624.46	4002.83	1948.2
507-384	NT-3	520.21	1180.95	581.556	1988.23	865.817	564.296	1130.83	566.461	392.033	580.855
507-385	NT-4	327.42	345.909	242.285	774.444	482.459	221.489	473	153.063	225.161	168.42
507-386	Orexin A	251.87	400.526	300.106	715.454	517.006	275.479	547.401	214.209	152.813	9.51933
507-387	Orexin B	1256.96	954.834	1698.62	1977.11	1579.28	876.648	367.677	955.204	1392.24	819.376
507-388	OSM	7612.23	3244.6	3757.21	7376.84	5664.7	4121.21	4614.51	3974.01	4458.21	2291.41
507-389	Osteoactivin / GPNMB	889.415	715.8	1349.24	1756.26	1274	1204.96	926.598	1098.78	1020.64	564.562
507-390	Osteocrin	957.715	668.163	872.769	1229.3	1790.24	722.699	525.368	541.622	587.697	696.044
507-391	Osteoprotegerin / TNFRSF11B	996.72	1011.73	403.834	1211.4	431.934	493.048	673.817	440.848	425.799	599.548
507-392	OX40 Ligand / TNFSF4	656.145	456.6	458.827	619.773	787.188	468.669	632.071	546.946	295.785	298.084
507-393	PARC / CCL18	1904.49	1655.73	1320.94	1506.19	1883.32	1385.95	1520.05	1634.6	1424.98	1141.51
507-394	PD-ECGF	567.14	429.052	339.592	646.803	796.832	601.256	596.437	478.623	224.566	274.577
507-395	PDGF R alpha	3711.86	3739.16	2257.04	4698.03	2921.48	1490.35	1045.53	1454.18	1857.09	1445.66
507-396	PDGF R beta	1565.37	1431.98	1197.53	1857.67	1894.86	1349.64	1398.33	1389.88	1346.02	1203.32
507-397	PDGF-AA	405.305	452.743	206.195	477.884	222.724	208.55	287.816	389.516	108.253	103.348
507-398	PDGF-AB	600.875	504.009	758.958	819.801	1515.14	336.315	797.426	701.614	378.75	354.395
507-399	PDGF-BB	188.64	369.761	212.317	438.695	298.811	128.181	270.385	166.018	58.9643	166.206
507-400	PDGF-C	456.99	489.847	454.201	506.689	564.714	470.446	236.065	440.066	425.697	298.457
507-401	PDGF-D	186.14	215.358	10.296	724.017	257.593	63.4832	110.407	44.8474	1.13426	67.145
507-402	PECAM-1 /CD31	362.055	393.127	284.471	508.659	268.922	136.183	291.218	157.302	87.6496	260.233
507-403	Pentraxin3 / TSG-14	217.72	140.184	34.3557	257.134	235.671	62.912	0.929428	186.784	57.7846	57.6992
507-404	Persephin	833.905	592.436	651.213	1902.85	1612.67	603.507	355.204	506.129	414.718	469.533
507-405	PF4 / CXCL4	692.855	957.248	1395.02	1441.95	1331.35	1757.7	974.868	1308.05	547.59	769.837
507-406	PlGF	673.795	394.838	726.611	804.331	593.497	289.349	418.679	197.901	321.975	187.997
507-407	PLUNC	824.995	643.707	723.932	993.091	1331.96	521.701	301.572	517.265	423.951	369.085
507-408	Pref-1	254.135	228.678	407.708	235.635	234.139	127.809	120.96	149.037	141.68	86.3252
507-409	Progranulin	379.045	222.592	236.128	675.459	358.403	152.439	86.1069	132.742	125.772	198.218
507-410	Prolactin	619.11	536.041	567.305	725.49	721.364	472.426	634.525	585.635	386.203	343.443
507-411	P-selectin	1798.66	2264.87	2071.88	5412.32	2044.62	1737.84	1921.36	2508.86	1330.75	2901.4
507-412	RAGE	314.815	390.836	118.971	379.572	263.167	241.545	217.328	240.778	1.13426	76.1207
507-413	RANK / TNFRSF11A	601.625	352	458.675	619.907	578.116	206.008	290.6	360.636	346.481	383.769
507-414	RANTES	411.04	200.172	200.821	318.468	256.501	114.772	457.65	339.884	126.736	119.374
507-415	RELM beta	2726.42	346.669	662.857	513.369	926.656	373.139	483.284	363.402	128.301	238.215
507-416	RELT / TNFRSF19L	2961.39	1692.81	2757.42	2919.37	3094.25	1734.12	1745.38	2297.29	2201.95	2130.66
507-417	ROBO4	4782.75	2873.82	3170.32	3568.83	4238.01	1965.04	2798.87	2338.13	3798.24	3014.58
507-418	S100 A8/A9	3382.79	4079.26	8549.86	7083.45	2821.17	12673.3	6702.13	11399.2	2050.6	3054.1
507-419	S100A10	164	124.812	80.4007	223.039	348.501	0.968174	13.6301	91.3194	123.787	59.0923
507-420	SAA	1565.21	1351.51	1486.56	3836.2	1932.04	1168.46	1946.81	1362.91	1205.08	1118.64
507-421	SCF	420.67	386.302	116.648	402.132	703.584	371.987	464.565	219.443	132.152	65.4801
507-422	SCF R /CD117	632.375	370.976	259.557	593.442	1510.33	316.428	534.184	327.943	205.856	171.354
507-423	SDF-1 / CXCL12	2108.76	3528.28	1381.11	1902.92	2256.51	2336.71	1770.41	1808.84	1834.49	1525.49
507-424	sFRP-1	199.54	265.957	147.628	944.491	248.423	76.9747	29.7603	138.45	114.276	840.963
507-425	sFRP-3	340.675	349.12	242.417	413.235	397.031	259.461	345.348	342.191	272.38	215.179
507-426	sFRP-4	220.42	366.721	91.3425	308.011	225.004	166.255	105.42	120.806	2.16076	79.3202
507-427	sgp130	1316.36	1588.93	1154.43	1094.55	1283.74	1345.7	1123.86	1788.3	997.305	894.109
507-428	SIGIRR	2249.36	2015.48	2550.9	2475.28	2695.74	992.33	8093	2698.44	2552.75	1935.73
507-429	Siglec-5/CD170	1103.04	747.257	1073.24	1152.09	1492.69	1346.56	1358.42	1142.69	796.27	906.703
507-430	Siglec-9	12631.4	10732.3	13067.5	19255.7	16643.9	17938.2	13070	12711.7	14061.7	12714.5
507-431	SLPI	948.37	503.363	380.242	559.835	1540.45	556.39	425.548	447.02	420.139	629.765
507-432	Smad 1	378.59	235.136	382.413	1073.5	779.855	92.9012	107.651	155.507	62.0778	202.018
507-433	Smad 4	519.59	297.782	348.439	1155.15	1499.23	313.534	73.5317	705.972	416.447	401.924
507-434	Smad 5	284.54	301.489	288.127	401.096	497.556	146.475	35.3787	67.6026	79.4829	27.1196
507-435	Smad 7	1135.94	402.894	916.699	1931.52	1548.4	879.741	540.909	1043.66	521.905	1069.37
507-436	Smad 8	305.86	186.476	949.697	248.714	299.361	192.981	58.9304	67.1242	433.501	31.6329
507-437	Prdx6	328.85	258.961	161.645	800.493	372.626	414.103	156.042	99.2156	124.258	239.79
507-438	Soggy-1	872.845	1039.22	658.845	1279.73	1848.77	993.507	710.371	911.518	306.708	401.369
507-439	Sonic Hedgehog (Shh N-terminal)	239.925	252.84	268.516	317.673	212.634	237.348	199.943	263.632	258.134	263.37
507-440	SPARC	383.5	332.947	264.418	603.391	333.293	256.116	66.8584	331.571	192.358	88.5111
507-441	Spinesin	832.615	644.27	469.769	1239.95	948.807	435.03	340.152	560.37	338.915	459.555
507-442	TACI / TNFRSF13B	1913.7	1155.03	712.43	1544.16	1108.08	954.697	1073.06	1164.66	891.576	863.586
507-443	Tarc	614.955	431.823	396.309	821.283	618.155	261.068	480.788	634.935	99.8882	463.083
507-444	TCCR / WSX-1	266.31	225.446	126.761	516.951	430.02	35.2948	79.0711	117.907	68.6905	159.235
507-445	TECK / CCL25	225.985	180.638	79.5872	393.599	143.472	141.363	391.024	185.059	24.551	34.3002
507-446	TFPI	297.82	293.17	233.204	288.278	238.359	356.153	256.513	122.359	154.729	131.204
507-447	TGF-alpha	251.735	203.89	126.542	296.174	299.082	39.7339	165.633	28.0414	1.13426	87.8485
507-448	TGF-beta 1	3147.9	1574.56	1700.84	1818.82	1979.86	1399.91	1506.76	1325.01	1806.06	1500.28
507-449	TGF-beta 2	425.975	450.085	489.258	736.603	1532.89	256.958	168.784	339.259	258.423	304.403
507-450	TGF-beta 3	777.415	536.904	604.141	864.844	789.588	421.408	1028.25	738.84	406.517	195.251
507-451	TGF-beta 5	2228.39	1495.54	1482.22	3143.66	2742.31	1451.74	1357.36	1109.05	686.395	1154.82
507-452	TGF-beta RI / ALK-5	281.06	128.638	502.005	183.834	212.741	186.054	0.929428	0.947346	53.8431	238.634
507-453	TGF-beta RII	348.02	266.014	166.72	354.225	275.116	275.692	414.446	251.852	218.543	36.3784
507-454	Grb2	1539.03	452.784	1157.37	1049.06	1190.77	896.036	234.806	520.946	344.694	259.066
507-455	TGF-beta RIII	150.205	130.737	120.766	278.848	158.969	254.32	2.46763	39.2059	89.6799	1.13258
507-456	Thrombopoietin (TPO)	820.81	667.734	390.167	604.719	465.651	390.518	407.545	1086.71	242.606	442.487
507-457	TPX	1163.86	951.209	615.77	934.352	711.295	658.233	941.938	947.934	584.487	930.844
507-458	Thrombospondin-1	18033.8	43781.1	22494.3	40712.2	4903.48	38394	21975.3	30667.4	24378.4	22448.1
507-459	Thrombospondin-2	17385.8	16347.3	22380.1	23901.7	17497.6	2660.37	25525	24036	16177.2	23012.2
507-460	Thrombospondin-4	653.495	472.655	548.207	791.109	719.132	125.809	457.232	722.546	453.475	568.481
507-461	Thymopoietin	533.935	426.378	603.765	653.437	601.514	426.326	957.306	686.85	367.601	455.512
507-462	Tie-1	397.325	396.332	634.043	834.685	489.234	388.819	1277.27	1046.97	157.622	226.085
507-463	Tie-2	404.39	298.62	306.741	375.416	221.924	189.36	538.176	320.558	89.7933	66.7146
507-464	TIMP-1	462.265	536.139	458.07	522.774	994.807	339.699	414.311	1388.43	346.85	715.178
507-465	TIMP-2	326.865	610.455	279.102	457.494	166.074	713.089	499.972	1683.82	659.609	73.7705
507-466	TIMP-3	458.11	605.812	371.532	585.889	342.252	421.732	658.583	668.898	183.67	200.144
507-467	TIMP-4	448.33	233.703	414.267	412.851	275.49	377.157	367.273	131.122	120.208	109.537
507-468	TL1A / TNFSF15	266.04	130.148	354.276	517.541	214.574	174.068	34.2541	80.3302	115.813	437.028
507-469	TLR1	1338.47	864.132	1132.37	2441.25	1553.92	1427.87	842.22	1215.45	1152.49	704.629
507-470	TLR2	364.49	191.31	107.618	380.536	312.471	89.803	2.06333	17.578	186.046	1.61959
507-471	TLR3	594.03	424.315	425.611	833.669	1019.89	310.915	275.738	351.541	206.208	251.614
507-472	TLR4	260.76	223.807	47.3161	656.403	245.735	110.11	10.2655	160.234	10.9059	72.6493
507-473	TMEFF1 / Tomoregulin-1	14109.2	11325.8	16642.8	16333.8	16856.3	13718.3	20877.9	19058.1	19773.3	16505.8
507-474	TMEFF2	1403.49	2009.72	1196.05	2128.6	913.323	1709.89	885.526	1527.7	1140.94	717.783
507-475	TNF-alpha	1064.22	745.742	766.412	726.537	858.669	31.9256	687.754	845.298	673.572	651.233
507-476	TNF-beta	3420.64	1830.47	1789.52	2126.61	2083.62	1253.22	1494.08	1365.27	1552.91	1508
507-477	TNF RI / TNFRSF1A	361.055	256.087	299.74	347.406	286.484	118.548	510.428	529.472	178.725	138.424
507-478	TNF RII / TNFRSF1B	166.61	129.015	220.274	373.805	129.825	6.74333	90.7772	0.947346	87.0654	1.13258
507-479	TRADD	2973.16	3429.81	5082.55	5631.91	5363.25	4610.35	6757.15	3993.18	4693.62	3104.73
507-480	TRAIL / TNFSF10	349.115	247.111	207.045	463.056	314.944	176.44	479.65	416.382	169.877	91.4841
507-481	TRAIL R1 / DR4 / TNFRSF10A	1318.5	952.388	1155.06	1361.67	1697.64	1036.79	1742.22	1269.62	975.471	936.83
507-482	TRAIL R2 / DR5 / TNFRSF10B	1740.23	1768.57	1936.29	2493.91	3203.85	1735.27	1995.94	1939.19	1809.93	1567.47
507-483	TRAIL R3 / TNFRSF10C	379.43	299.483	221.383	429.577	229.227	249.31	299.508	144.854	125.505	112.952
507-484	TRAIL R4 / TNFRSF10D	273.945	297.704	188.359	307.278	377.607	122.135	316.48	120.758	146.506	81.4947
507-485	TRANCE	4490.59	1729.14	2474.97	3116.09	3888.66	2529.19	3458.98	2206.63	2961.69	1528.33
507-486	TREM-1	481.86	453.953	483.248	635.797	1159.44	412.544	960.095	840.163	269.261	135.711
507-487	TROY / TNFRSF19	483.075	445.825	182.38	763.741	538.215	262.332	13.7184	358.201	78.8137	229.002
507-488	TSG-6	290.085	229.324	258.006	521.584	539.918	238.558	251.633	520.69	146.069	53.0613
507-489	TSLP R	264.54	193.554	174.229	266.272	365.719	88.4621	159.425	30.7935	290.148	35.1836
507-490	TWEAK / TNFSF12	440.35	475.369	350.36	797.25	1177.91	186.233	435.846	532.631	186.653	221.255
507-491	TWEAK R / TNFRSF12	257.43	244.929	192.356	547.249	328.192	65.9956	0.929428	176.675	43.011	177.979
507-492	Ubiquitin+1	5462.55	7024.96	9559.19	12415.1	6303.94	9312.12	43649.9	17626	19042.1	31954.4
507-493	uPA	7255.27	6533.57	9956.87	13958.3	6436.04	9362.74	16020.2	10963.2	11709	5042.92
507-494	uPAR	340.18	246.955	184.053	490.901	294.002	256.668	791.036	486.325	130.337	167.508
507-495	Vasorin	1114.82	746.637	1002.87	1046.09	875.494	764.204	1101.93	934.278	687.517	642.303
507-496	VCAM-1 (CD106)	570.25	463.317	631.059	590.235	878.729	416.731	556.913	450.468	360.886	342.328
507-497	VE-Cadherin	323.48	291.401	290.079	440.034	326.807	225.652	461.591	165.265	140.018	73.3911
507-498	VEGF	448.055	420.319	381.264	551.892	403.508	364.411	310.276	238.348	268.87	230.401
507-499	VEGF R2 (KDR)	341.805	326.091	326.962	465.134	312.204	224.96	955.768	356.07	79.6871	139.579
507-500	VEGF R3	314.665	268.015	385.545	375.77	330.729	174.116	350.05	385.778	1139.17	92.6676
507-501	VEGF-B	315.13	237.948	276.026	372.311	295.421	155.106	0.929428	31.3335	54.4046	116.118
507-502	VEGF-C	718.155	637.394	376.79	721.231	649.987	355.02	216.148	575.139	263.953	447.04
507-503	VEGF-D	370.67	322.58	421.899	529.886	441.337	260.899	530.638	238.575	262.166	116.956
507-504	VEGI / TNFSF15	466.275	455.789	469.281	626.68	467.78	550.63	404.631	445.366	316.049	376.752
507-505	WIF-1	1192.14	1004.71	966.237	1132.16	998.265	908.908	795.999	757.882	740.362	630.19
507-506	WISP-1 / CCN4	1655.84	1221.21	1173.71	2320.1	2908.91	1315.89	882.836	936.542	722.719	1154.83
507-507	XEDAR	3383.89	1035.59	1279.96	1249.51	2038.83	756.541	1248.09	1039.92	1312.47	1205.42
493-1	11b-HSD1	772.625	411.858	368.853	600.289	1439.16	558.948	406.064	428.49	267.877	492.701
493-2	2B4	189.98	129.542	101.649	39.6565	148.371	92.8433	61.0839	39.5543	31.1177	84.7289
493-3	4-1BB	234.61	27.2072	35.9736	91.632	182.668	86.5483	24.6997	61.8293	46.5885	120.763
493-4	ABL1	1299.56	1554.64	1442.62	1442.49	2025.65	1516.29	654.116	768.057	732.991	723.55
493-5	ACE	631.54	381.363	461.137	554.898	1333.1	667.762	947.182	829.075	749.787	463.912
493-6	ACE-2	1158.06	1463.62	1321.07	2242.09	1426.81	2008.6	2196.57	1658.85	2268.78	1746.6
493-7	ACK1	1497.42	2109.55	1588.26	1813.73	1329.01	1818.53	1105.1	1032.97	2442.84	1685
493-8	ACPP	84.765	20.1728	0.859688	28.8681	1.89272	48.8205	229.498	49.9534	66.9021	43.5978
493-9	ACTH	609.865	505.191	590.855	623.664	658.091	536.663	616.973	463.153	560.651	616.662
493-10	ADAM-9	232.625	20.3871	174.323	300.323	386.917	120.566	130.974	30.7397	124.176	101.163
493-11	Neurokinin-A	1572.23	1193.53	1730.11	1262.97	1188.45	1430.58	2025.32	2471.41	1285.11	1059.51
493-12	ADAMTS-1	160.945	165.956	356.121	370.202	365.388	136.197	259.046	371.311	212.866	288.777
493-13	ADAMTS-L2	498.565	487.99	362.07	420.099	403.58	449.178	348.509	428.675	317.877	465.072
493-14	ADAMTS-4	1480.17	2683.94	2621.39	3906.2	3937.91	4995.5	3943.78	4981.67	4073.46	3207.57
493-15	ADAMTS-5	259.56	90.5558	192.518	132.073	312.734	99.1666	79.0186	232.488	93.7008	186.281
493-16	ADAMTS-10	442.195	259.347	347.735	477.314	297.081	261.053	429.632	357.535	237.279	259.749
493-17	ADAMTS-13	220.01	155.673	211.414	319.179	152.845	126.409	247.549	189.161	206.632	239.772
493-18	ADAMTS-15	165.29	73.3595	72.3169	140.137	103.588	37.1015	70.8443	98.0993	105.337	76.4478
493-19	ADAMTS-17	941.555	915.807	1082.83	1387.26	1126.13	754.955	1200.91	890.27	912.235	1112.83
493-20	ADAMTS-18	356.54	295.245	259.351	327.398	338.404	331.771	266.265	315.042	251.402	245.91
493-21	ADAMTS-19	589.42	478.568	739.813	565.82	682.646	360.629	452.994	427.663	648.069	462.92
493-22	Adipsin	122.085	51.2722	297.852	104.171	21.8212	179.133	622.118	154.41	79.9955	91.7789
493-23	Afamin	160.255	130.565	53.6144	218.885	130.065	139.286	144.921	106.583	42.1638	119.102
493-24	AFP	646.28	544.557	605.173	749.377	704.129	493.808	1095.14	591.519	602.079	530.445
493-25	ALBUMIN	5386.4	7107.68	5827.38	8456.47	4267.24	8688.67	11957.4	6422.71	5189.84	5512.46
493-26	IL-36RN	92.125	56.358	88.1825	147.462	130.889	45.8072	98.979	94.5381	37.7788	18.4444
493-27	Aldolase A	1312.33	1709.25	1546.6	1575.32	1400.86	1796.43	1270.37	1164.25	2111.63	1746.7
493-28	Aldolase B	172.355	62.2769	140.654	129.633	128.658	25.4437	99.633	77.9087	65.2775	194.195
493-29	Aldolase C	1173.1	1683	1407.92	1429.86	1268.12	1121.69	905.458	1346.97	1414.32	1633.22
493-30	ALK	247.83	490.396	101.426	361.087	198.621	369.81	104.211	348.57	220.928	231.256
493-31	Alpha Lactalbumin	1279.18	1563.75	1562.12	1297.66	1360.55	1369.73	966.515	893.223	1993.03	1161.17
493-32	Alpha 1 AG	324.9	178.72	378.396	382.693	420.986	263.967	279.536	240.826	180.349	263.141
493-33	A1BG	1033.06	1114.72	1165.18	1043.21	1029.84	1172.34	873.377	642.503	1342.05	960.209
493-34	Alpha 1 Microglobulin	222.44	188.277	227.327	213.909	88.3916	121.762	148.525	161.275	145.335	182.858
493-35	A2M	426.79	265.86	223.394	322.461	424.936	1189.25	1317.44	1686.74	796.767	1008.8
493-36	TPM1	222.795	146.69	149.719	227.763	143.923	102.401	161.747	155.433	183.158	165.362
493-37	ALPP	1154.76	1319.2	1170.07	1117.54	927.977	1384.16	863.774	787.759	884.683	870.295
493-38	pro-MMP13	61.005	163.56	29.1477	149.442	100.107	63.5481	63.3089	137.542	54.0993	75.9916
493-39	AMICA	43.12	131.228	28.8038	57.1757	66.4184	28.5371	38.2296	35.0547	17.4123	39.5723
493-40	AMPKa1	221.415	198.668	174.671	174.395	149.246	61.9332	125.441	90.2615	73.8098	82.6786
493-41	Amylin	1951.74	2115.21	2175.92	2319.41	2449.95	3027.18	2641.36	2182.17	2725.09	2248.02
493-42	ANGPTL3	459.57	491.828	533.393	627.579	1097.59	464.094	415.726	337.59	493.458	636.798
493-43	ANGPTL4	267.745	198.566	113.165	294.028	556.865	161.02	95.6003	169.916	86.8856	249.067
493-44	Annexin A7	53.87	0.974294	13.7851	35.0902	56.283	1.0782	0.886963	61.8524	0.880523	174.218
493-45	APC	601.575	407.625	560.959	575.163	460.391	444.729	725.04	469.983	476.143	527.283
493-46	APCS	356.645	214.803	451.448	345.516	360.436	189.001	205.084	247.117	254.414	380.769
493-47	Apelin	369.67	200.037	268.016	303.036	208.993	188.846	161.416	212.374	211.682	239.932
493-48	Apex1	651.33	581.2	875.682	678.533	604.605	887.042	527.54	372.13	479.876	757.512
493-49	APN	344.23	181.876	24.1529	418.142	557.427	99.7598	112.55	213.72	121.794	182.894
493-50	ApoA1	439.79	336.794	298.466	414.295	669.376	1228.49	1178.58	682.457	846.988	1008.69
493-51	ApoA2	420.2	341.88	215.962	441.469	239.116	380.371	433.387	515.302	360.746	268.026
493-52	ApoA4	1705.65	2335.5	1621.16	1507.46	1840.07	2353.88	1477.23	1138.11	2208.8	1561.5
493-53	ApoB	612.04	447.289	471.784	550.594	495.694	830.505	885.584	839.082	1042.21	933.347
493-54	ApoC2	117.5	151.303	109.03	280.571	244.41	483.874	682.8	412.934	450.343	459.373
493-55	ApoB100	239.56	175.714	54.4483	255.255	511.592	82.5933	70.5248	149.879	39.6191	88.6171
493-56	ApoE	128.85	123.808	90.6885	262.65	103.466	100.372	35.1891	80.3239	0.880523	26.1808
493-57	ApoE3	770.415	883.11	1067.32	938.63	979.714	2430.99	975.524	670.635	2039.08	1402.85
493-58	ApoD	879.585	493.178	594.242	843.721	1808.48	575.775	484.962	425.61	382.173	509.21
493-59	ApoM	164.29	41.3149	64.468	114.42	89.4056	201.398	50.5494	109.075	154.849	107.642
493-60	ApoH	451.975	225.14	353.018	461.084	286.329	235.519	328.631	269.315	367.491	330.696
493-61	APP	412.52	193.86	53.4468	305.58	1452.69	360.224	170.173	284.887	57.8635	375.273
493-62	ASPH	1096.4	861.992	1200.55	829.069	835.246	579.848	600.579	517.333	1177.93	778.392
493-63	Attractin	2128.09	1794.77	2033.98	2991.05	2764.03	2665.14	2229.87	2204.94	1509.54	2125.99
493-64	B3GNT1	170.04	197.972	131.842	174.515	56.9886	121.752	101.832	161.986	81.3471	215.823
493-65	BAF57	197.255	176.557	125.003	388.89	180.683	221.423	182.459	185.05	161.246	117.233
493-66	BAFF	2277.97	1964.06	766.575	1121.64	4173.78	4037.65	754.215	609.394	539.043	482.91
493-67	BAI-1	632.11	587.553	664.1	502.047	548.056	920.302	666.545	543.696	715.526	642.32
493-68	BCAM	1624.14	2248.73	2294.09	3161.69	1598.49	1996.7	2197.42	2902.61	2777.17	2962.93
493-69	Beta 2M	105.92	102.043	90.6971	208.325	71.7078	153.03	35.3921	93.4035	29.7617	46.1441
493-70	Beta Defensin 4	908.86	667.089	683.469	754.797	504.836	494.491	532.298	490.923	474.795	424.712
493-71	Beta IG-H3	1177.56	1561.9	1707.54	2551.71	1420.82	1563.46	1325.64	958.891	1147.84	1070.82
493-72	Biglycan	196.055	198.405	240.79	210.433	331.995	61.2081	319.543	228.7	150.433	204.686
493-73	BLAME	1629.53	2882.21	2710.82	2270.86	4637.5	4178.62	2582.54	4226.06	4250.8	2379.42
493-74	BMP-9	234.64	239.326	295.883	328.144	504.452	284.783	174.093	380.433	244.138	298.949
493-75	BMX	797.435	701.579	576.872	606.455	514.452	715.608	398.434	399.127	328.928	680.922
493-76	BNIP2	1428.17	1793.17	1783.71	1610.48	1429.1	2001.23	1598.09	993.63	2316.99	1902.02
493-77	Btk	2116.39	1925.09	1412.72	1363.11	1062.17	1672.48	956.747	848.677	1653.94	1604.11
493-78	ApoC1	1420.32	1109.29	1615.62	1451.83	1477.95	3128.4	4129.75	2455.88	2414.29	2869.15
493-79	CA 9	735.715	998.715	771.97	723.838	901.437	1228.39	1001.05	1304.84	1387.3	665.387
493-80	CA 15-3	597.98	426.098	626.016	576.095	352.633	433.768	634.802	494.315	505.09	401.316
493-81	CA 19-9	1550.84	1397.09	1758.09	1653.21	1682.1	1788.86	1532.04	1158.06	2014.75	1787.21
493-82	CA 125	548.955	569.212	634.811	606.951	530.878	484.434	1024.25	661.213	475.377	624.77
493-83	Cadherin-13	235.815	227.215	271.704	242.609	254.051	232.388	270.227	219.077	198.091	221.363
493-84	Calbindin	2273.19	1120.14	1601.15	1396.87	3103.91	834.638	1019.7	995.122	1070.98	891.768
493-85	Calbindin D	52.385	26.1647	110.9	88.9501	125.211	36.3058	54.8113	76.155	35.8505	66.0454
493-86	Calcitonin	379.17	317.99	144.393	465.275	391.729	594.331	62.373	244.971	505.799	357.958
493-87	Calreticulin	123.64	50.3174	141.122	207.049	114.163	16.0648	105.676	130.15	120.121	164.467
493-88	Calsyntenin-1	128.16	49.1434	24.3421	139.977	250.663	14.963	3.58543	66.9635	48.7457	60.1778
493-89	CPN2	1901.3	2759.93	2022.32	1695	1624.65	2092.08	1434.06	1560.33	2103.7	1809.64
493-90	CART	2016.35	4067.5	3548.98	3847.96	4305.77	3150.96	3734.3	3290.82	3428.85	3015.35
493-91	Caspase-3	263.905	207.291	157.564	160.433	166.521	19.1063	207.482	150.745	43.445	85.4197
493-92	Caspase-8	461.235	285.726	316.485	459.868	322.278	487.96	599.512	356.612	354.481	418.751
493-93	Cathepsin B	293.14	168.28	75.6138	196.437	197.755	325.269	1954.46	613.105	117.114	653.218
493-94	Cathepsin D	147.505	80.959	52.0068	136.234	224.114	150.854	449.795	132.708	52.5276	39.1339
493-95	Cathepsin L	193.59	127.204	1.01443	115.003	154.603	88.2668	52.0903	35.8854	59.4529	103.678
493-96	Cathepsin S	233.83	92.8259	108.901	280.066	303.853	131.376	126.794	137.004	125.144	242.947
493-97	CBP	1018.26	697.127	1086.42	901.958	746.263	976.307	713.964	683.422	1007.4	946.437
493-98	CCK	247.705	222.358	282.369	253.112	212.851	193.356	207.038	216.17	203.533	152.311
493-99	CD23	162.535	115.702	230.422	150.045	135.701	92.5325	134.6	186.207	184.624	145.575
493-100	CD24	365.855	305.914	448.147	362.535	386.837	174.966	259.527	231.757	294.416	290.358
493-101	CD36	631.63	495.794	752.7	599.866	924.542	321.197	512.199	393.862	433.38	452.141
493-102	CD38	630.34	2065.22	1005.78	1391.94	1359.72	1085.88	1551.39	2276.99	2299.27	2770.57
493-103	CD44	910.85	439.387	568.314	562.797	398.4	242.846	299.846	322.865	421.555	505.88
493-104	CD45	180.845	209.093	191.792	187.084	99.4733	112.049	1050.6	171.947	81.2899	155.801
493-105	CD46	318.79	295.041	272.138	409.367	252.61	434.634	177.129	245.514	289.393	401.848
493-106	CD47	210.42	182.968	178.261	297.111	207.979	227.671	458.582	220.916	224.582	230.132
493-107	CD55	189.405	168.904	88.0277	251.754	207.392	492.391	75.5497	74.5628	115.85	97.8902
493-108	CD59	837.965	573.016	626.807	948.366	758.194	572.541	583.794	509.437	506.089	487.764
493-109	CD71	3509.32	3426.46	4651.95	3854.25	4338.66	4169.46	3640.97	3057.15	5301.66	3358.5
493-110	CD74	670.36	320.845	280.967	310.241	211	596.03	290.593	329.229	394.897	364.317
493-111	CD90	583.99	591.708	877.531	633.245	968.928	698.093	804.058	791.575	1106.1	575.548
493-112	CD97	318.805	442.164	408.089	360.716	512.39	248.924	291.63	378.956	360.235	240.999
493-113	CD 79 alpha	415.07	399.368	365.513	402.498	256.252	277.612	296.306	307.843	297.044	304.556
493-114	CD200	688.195	398.998	738.046	967.197	862.619	600.244	1207.74	673.777	716.45	979.553
493-115	CEA	459.085	334.227	406.864	399.592	305.809	302.985	515.844	367.034	407.44	340.231
493-116	CEACAM-1	1376.73	555.956	782.78	1334.72	1427.58	728.146	1843.46	1447.83	751.971	761.701
493-117	Ceruloplasmin	3472.87	3562.66	4049.2	4380.6	4584.8	4463.25	5026.64	4119.97	4349.24	5197.89
493-118	CFHR2	93.015	94.4481	187.326	387.682	174.396	45.1575	92.6425	136.646	28.1767	176.424
493-119	Chemerin	125.65	46.2254	52.4109	148.872	72.0331	310.932	84.6185	87.4002	33.9265	202.941
493-120	CHI3L1	970.895	759.54	1115.88	1066.15	788.444	649.894	912.97	827.994	1038.36	1134.12
493-121	Chromogranin A	498.68	204.105	134.949	296.408	197.958	397.806	166.23	174.235	261.225	344.58
493-122	Chymase	239.71	351.93	207.705	458.725	304.018	335.072	555.524	566.832	688.168	332.676
493-123	cIAP-2	207.41	184.492	138.852	138.274	161.054	135.891	197.966	180.65	120.006	126.298
493-124	Ck beta 8-1	113.74	79.9165	42.7695	165.232	150.805	297.933	617.533	152.318	46.9671	50.1297
493-125	CK-MB	568.82	1034.34	531.45	547.973	1233.99	1718.6	1433.16	1259.4	341.832	381.269
493-126	Claudin-3	1018.62	799.608	1240.57	744.884	1035.57	644.573	1203.99	823.387	1433.01	897.879
493-127	Claudin-4	1091.34	732.83	1116.81	655.559	1019.28	574.984	938.794	576.72	1175.51	705.611
493-128	CLEC3B	712.71	341.851	423.577	529.112	1191.64	416.997	537.037	398.408	351.513	479.558
493-129	Clusterin	21343.4	17482.4	23303.9	16817.4	17561.2	27302.6	13076.9	11272.8	13193.5	19554.3
493-130	CNDP1	859.86	1053.31	1250.51	1007.24	876.717	879.052	875.981	584.665	1539.48	761.094
493-131	Factor XIII A	4282.6	5717.99	3569.8	2620.64	4201.02	2893.78	2518.92	3305.99	5579.94	8653.23
493-132	Factor XIII B	134.055	131.871	224.146	286.689	199.775	129.578	173.033	388.444	176.311	225.65
493-133	COCO	49.08	0.974294	45.413	132.151	144.78	269.028	231.306	43.0694	4.61834	46.7508
493-134	C2	2502.79	1483.2	1550.81	1971.4	2070.97	1606.84	1777.47	1567.63	1481.55	1765.82
493-135	C3a	532.525	400.839	607.881	1266.7	620.807	2149.69	536.022	406.081	1315.03	445.025
493-136	C5/C5a	428.24	767.666	506.029	1046.79	867.875	6865.72	3371.97	1881.98	3150.23	1414.01
493-137	C7	1001.02	1182	1253.78	1249.78	1002.88	1448.63	1160.82	755.02	1330.85	1034.16
493-138	C8B	279.645	221.905	513.105	317.291	402.279	160.732	263.458	241.445	234.576	220.739
493-139	C9	915.445	1020.72	1252.47	1201.03	1526.9	629.558	725.115	694.564	816.936	757.401
493-140	Complement factor H	404.015	337.968	424.686	613.367	337.398	423.009	582.171	391.278	554.337	400.232
493-141	Contactin-1	1186.85	120.812	37.9208	230.962	197.857	141.056	223.906	149.241	180.067	127.955
493-142	Contactin-2	266.79	147.269	610.073	316.139	314.922	369.363	377.14	177.781	142.134	215.15
493-143	Corticosteroid-binding globulin	934.47	1102.36	1184.85	988.989	1058.39	810.014	747.402	653.036	1782.2	879.515
493-144	COX-2	73.1	57.5272	70.4815	162.226	183.577	45.4164	51.9663	52.7493	103.171	48.4912
493-145	C-peptide	1052.94	881.887	1087.56	1038.37	905.89	977.348	1432.91	981.035	905.754	901.75
493-146	Creatinine	1317.61	1179.76	1317.06	2475.56	2863.1	1485.5	1103.2	959.214	1093.45	1281.79
493-147	CRP	6531.55	12312	18447.9	19602.3	11101.6	13025.8	11557.3	8996.47	8095.54	14130.4
493-148	CRTAM	586.13	304.993	371.639	556.308	1218.5	436.932	333.844	213.228	401.338	456.304
493-149	CSH1	169.06	123.974	129.538	158.665	71.391	74.8622	108.157	82.1737	84.3849	171.242
493-150	gamma-Thrombin	468.905	650.039	429.246	528.858	352.312	428.772	370.33	397.951	468.31	478.459
493-151	CutA	231.47	316.582	345.259	280.057	281.867	122.652	189.566	101.903	225.198	158.449
493-152	cTnT	608.55	418.591	511.531	666.597	461.76	431.301	1054.47	704.955	596.308	488.53
493-153	Cyclin D1	218.505	133.844	193.279	305.006	196.64	158.826	553.995	269.908	183.461	320.591
493-154	Cystatin A	2170.22	2060.52	1322.25	2125.13	5347.59	4601.42	2409.12	2115.09	3646.2	1893.39
493-155	Cystatin B	481.84	153.685	172.002	225.318	198.372	106.408	213.134	171.593	124.973	180.17
493-156	Cystatin C	163.615	98.1601	66.4195	157.112	148.549	85.0275	141.501	145.684	70.7632	84.8175
493-157	Cytochrome C	187.75	153.14	95.3609	216.362	86.3595	62.1451	142.249	170.812	158.292	173.935
493-158	Cytokeratin 8	417.84	382.318	460.99	566.29	383.377	314.049	349.569	337.252	252.56	289.415
493-159	Cytokeratin 18	17.65	132.674	242.711	180.599	193.15	73.5863	93.1424	140.557	137.159	86.611
493-160	Cytokeratin 19	1203.76	1186.2	1649.5	1411.28	1292.99	946.795	1067.97	1063.33	1374.29	1271.81
493-161	DBI	300.465	141.916	357.987	279.631	345.899	112.83	135.115	177.969	46.6017	711.005
493-162	DCBLD2	381.09	81.4461	127.444	348.824	720.251	169.853	176.182	126.866	66.7084	194.456
493-163	D-Dimer	18677.5	21128.3	18332.2	18110.5	16065	19568.2	32360.1	21853.2	19684.9	23507.5
493-164	DEFA1/3	233.1	248.143	156.979	247.567	202.728	321.225	192.952	196.522	186.82	211.262
493-165	Defensin	851.285	458.474	669.568	1030.08	731.269	437.148	343.074	595.341	666.38	447.549
493-166	Desmin	187.05	140.542	157.564	244.355	178.769	120.128	179.768	276.965	202.318	119.341
493-167	DLL1	81.945	11.9156	3.31839	197.273	355.814	114.563	74.9634	85.9388	79.8282	64.9427
493-168	DLL4	120.49	127.706	128.21	238.042	166.247	221.013	97.9154	69.2171	138.409	54.8282
493-169	DMP-1	56.235	21.0691	42.5846	82.9134	154.84	47.4316	2055.6	94.1304	0.880523	45.9094
493-170	DPPIV	14530.9	10730.5	8160.37	10465.7	19988.9	16469.8	14547.4	8806.81	11074.8	5063.74
493-171	BNP	863.195	740.619	782.991	966.584	864.512	890.663	1608.64	1076.6	708.838	778.781
493-172	E-Cadherin	147.995	135.89	124.066	250.771	178.79	47.6623	120.048	139.838	20.3357	101.641
493-173	Endorphin Beta	279.015	285.536	457.96	345.34	320.934	405.249	585.775	362.965	338.495	371.801
493-174	Endothelin Receptor A	1102.87	1331.39	1297.41	1076.75	1101.57	1666.49	1424.18	605.287	1390.55	1311.73
493-175	Enolase 2	298.655	161.377	203.239	218.423	255.171	134.168	238.619	182.088	126.782	116.999
493-176	ENPP2	2776.28	1950.9	2141.89	2215.79	1924.23	1829.18	1303.5	1140.65	3312.99	1547.19
493-177	EpCAM	260.215	56.168	103.812	394.556	150.813	161.467	89.9967	169.77	125.188	111.162
493-178	EphA1	9449.25	8475.32	10902.7	10672.4	15897.2	12931.2	16829	10556.6	10304.3	15502.4
493-179	EphA2	663.595	498.873	656.496	894.77	842.484	811.196	1076.06	891.866	981.748	1882.41
493-180	EphA3	891.235	876.007	1001.54	1050.22	1134.38	1079.31	1036.34	765.661	1280.94	1211.03
493-181	EphA4	1198.96	1031.42	1518.38	1415.22	1128.62	1441.02	1792.39	752.643	1093.14	947.141
493-182	EphA5	459.875	396.616	604.477	585.344	477.244	411.549	400.4	197.495	342.303	471.914
493-183	EphA6	4104.51	3100.42	3000.37	3890.62	2980.39	2358.19	2186.72	1879.96	2408.62	1982.75
493-184	EphA7	615.29	465.79	757.183	705.296	1104.3	622.68	531.569	321.669	725.427	641.385
493-185	EphA8	554.54	438.223	691.533	645.542	784.177	595.79	577.984	316.854	579.366	504.379
493-186	EphB1	570.32	537.732	931.519	920.093	914.044	1109.83	875.662	398.993	1005.19	712.417
493-187	EphB2	272.295	267.629	400.774	493.069	199.416	218.927	302.661	189.141	256.778	335.444
493-188	EphB3	601.745	604.661	910.139	1172.36	675.612	711.855	769.019	482.201	830.641	835.735
493-189	EphB4	130.1	67.7962	77.6126	206.958	229.526	134.244	87.3809	125.028	48.2438	123.03
493-190	EphB6	280.01	280.538	299.64	371.142	634.496	192.613	168.331	226.461	268.146	166.314
493-191	ERRa	267.635	286.204	383.533	537.93	338.729	304.228	230.64	344.936	457.828	375.153
493-192	Erythropoietin R	1042.92	1060.55	1030.13	1245.6	1572.39	1984.97	1381.5	1291.06	963.697	1283.65
493-193	ESAM	168.485	360.635	104.534	609.896	108.05	132.836	66.0449	125.682	98.3456	82.9708
493-194	EV15L	910.44	710.777	935.598	1171.11	1015.33	793.624	955.387	646.087	976.773	1003.23
493-195	EXTL2	377.945	277.099	467.09	416.857	279.273	354.127	270.918	178.85	308.698	354.508
493-196	FABP1	869.17	643.887	1042.47	1278.99	1141.17	1069.65	1229.49	605.006	1341.01	817.605
493-197	FABP2	92.58	69.5159	42.8812	130.681	69.8278	46.0991	166.572	63.333	76.808	32.9076
493-198	FABP4	229.09	104.094	125.755	210.666	679.38	154.489	29.1833	79.8201	59.8976	136.546
493-199	FAK	321.785	265.705	302.834	267.725	266.045	228.278	210.451	238.845	283.436	274.181
493-200	FAP	1184.2	379.561	575.905	373.557	1462.89	514.718	4601.73	616.909	1113.88	850.19
493-201	Fc RIIB/C	116.53	53.9808	123.228	110.501	289.125	49.0842	99.1219	84.9081	108.401	191.175
493-202	Fen 1	368.61	250.476	372.241	501.564	453.919	440.265	963.238	550.987	493.934	483.698
493-203	FER	1208.74	1562.94	1140.79	1309.64	1053.86	1364.07	1222.5	753.824	2264.01	1161.59
493-204	Ferritin	632.355	549.658	1123.5	1862.23	1925.09	490.442	1185.86	587.465	743.086	625.899
493-205	Fetuin A	68.125	95.9387	163.861	322.232	289.991	80.6958	99.4676	135.508	63.4989	28.9796
493-206	Fetuin B	164.79	20.7963	175.239	165.611	104.602	71.9713	223.473	122.574	20.9168	16.3143
493-207	FGFR1	366.18	174.632	207.421	261.749	264.402	173.049	655.357	250.94	134.509	153.653
493-208	FGFR1 alpha	5888.52	5648.93	9875.98	7683.35	9890.64	6097.5	8647.44	5270.48	10796.6	9883.2
493-209	FGFR2	81.03	43.5753	119.454	137.179	156.665	139.168	440.185	99.2953	101.128	50.9711
493-210	Fibrinogen	18239.5	20326.5	22996.5	27190.3	21540.5	27057.3	41456.6	31800.3	22657	16058.2
493-211	Fibrinopeptide A	2556.81	1962.52	3219.71	2982.69	3263.92	1682.08	3018.51	1345.35	2943.79	2223.68
493-212	Fibronectin	4759.99	6998.33	2160	1752.39	2021.28	813.682	765.562	499.215	3664.67	3284.03
493-213	Ficolin-3	129.965	100.192	130.793	151.757	300.368	132.657	95.9949	110.933	78.3225	46.7951
493-214	FIH	762.655	688.436	1048.72	835.567	1073.88	674.914	541.551	505.307	776.352	711.757
493-215	FOLR1	202.85	136.961	210.035	225.667	539.771	152.903	278.025	156.383	225.77	90.9907
493-216	FOXN3	1032.7	1353.12	1460.48	1308.92	1424.32	1728.75	1810.96	728.541	1262.79	1539.81
493-217	FoxO1	236.64	99.2465	103.532	366.821	397.471	71.1332	92.7478	119.674	47.7507	102.536
493-218	FoxP3	379.415	198.542	305.675	254.152	1063.52	222.52	190.058	190.141	140.58	210.487
493-219	FRK	1213.8	1563.59	1109.45	1194.82	1096.57	1430.72	1267.75	674.511	1610.27	1224.83
493-220	FSH	1109.76	695.641	1026.36	1259.03	1018.92	816.356	868.479	601.979	1213.55	772.121
493-221	Furin	203.195	91.379	183.565	298.34	205.436	45.6942	225.92	177.358	32.4032	75.9164
493-222	Fyn	1883.34	1766.27	2209.78	2370.69	2419.28	1600.28	2053.34	2084.52	2397.08	2228.78
493-223	GADD45A	845.615	591.138	686.121	805.591	768.494	723.527	1312.93	828.702	649.474	793.838
493-224	Galectin-1	110.29	50.6292	40.3924	266.678	132.026	48.6322	26.0639	48.3728	293.43	150.092
493-225	Galectin-3BP	259.75	132.095	186.071	330.291	209.247	112.453	112.614	118.244	184.461	147.847
493-226	Galectin-7	190.05	119.297	168.611	225.84	285.184	73.6239	133.011	126.705	102.396	101.92
493-227	Gas1	309.625	195.117	396.81	316.976	417.619	382.635	293.874	630.915	257.725	198.096
493-228	Gastrin	200.2	135.899	317.014	274.392	265.606	411.521	462.232	211.843	234.721	491.408
493-229	GATA-3	307.89	86.3176	172.724	254.846	1333.35	309.27	169.658	142.622	107.776	240.352
493-230	GATA-4	116.59	78.6742	62.7486	156.699	109.482	40.096	16.6155	85.585	16.096	75.9164
493-231	Gelsolin	307.675	315.506	482.143	396.742	571.035	182.155	250.439	249.713	271.694	349.415
493-232	Ghrelin	345.89	342.703	313.326	468.112	333.503	220.773	255.4	284.953	203.084	356.55
493-233	GLP-1	927.99	715.336	907.985	909.495	924.014	725.118	1198.87	776.503	1153.86	813.239
493-234	GPI	129.76	128.651	167.42	206.923	192.757	232.445	153.546	171.685	104.426	79.4458
493-235	GPBB	526.31	380.355	597.758	483.027	514.794	366.533	326.414	374.387	347.965	339.553
493-236	GMNN	420.55	367.056	619.401	517.647	428.35	369.951	513.484	477.532	509.33	461.791
493-237	GPR-39	4019.11	3913.77	4011.8	5440.13	7910.22	7301.13	6843.59	3959.36	5215.3	5266.23
493-238	GPX1	132.47	33.5644	53.0556	265.492	280.122	47.441	46.7347	83.5928	20.4633	121.254
493-239	GPX3	124.86	18.6334	81.3394	324.224	212.289	126.673	14.3756	41.2426	112.157	44.0052
493-240	Pancreastatin	380.43	342.645	309.29	429.568	251.402	269	286.793	272.692	315.099	332.065
493-241	GRP	2041.89	919.383	1519.53	1435.23	2395.94	906.939	1048.44	1142.74	2307.76	1855.92
493-242	GRP75	415.955	281.508	331.805	397.263	702.689	249.884	405.737	261.185	201.613	190.905
493-243	GRP78	135.695	141.614	233.68	217.63	278.027	50.3084	166.166	154.644	196.462	153.617
493-244	GSR	5106.86	5766.29	9074.42	5991.23	10359.9	6779.45	11292.5	7041.45	12458.7	7319.6
493-245	GST	413.9	319.573	472.588	484.489	381.294	293.658	784.35	630.534	287.275	498.879
493-246	HADHA	652.02	924.644	982.047	794.898	1057.6	536.122	520.196	443.589	900.079	733.191
493-247	HAI-1	113.005	140.644	203.918	285.158	282.184	254.084	559.234	196.468	26.7459	162.359
493-248	HAI-2	162.165	24.7812	72.635	160.778	240.793	47.1397	376.606	63.7907	5.47245	56.6793
493-249	hCG alpha	835.405	827.054	910.641	1438.88	1128.31	729.733	814.833	616.197	1086.75	889.133
493-250	hCGb	539.625	362.437	507.211	529.026	1233.41	423.221	1343.96	749.809	432.627	457.637
493-251	Hck	1333.99	1177.48	1180.93	1173.11	1584.25	1198.4	708.992	702.674	815.888	654.835
493-252	HE4	1162.07	1116.57	1065.28	1097.49	2052.2	878.016	1418.51	843.543	1208.66	1572.46
493-253	Hemopexin	367.02	4.24305	240.846	207.725	71.2685	198.955	225.762	101.576	179.235	97.3986
493-254	Hepcidin	531.01	470.808	536.544	556.588	390.821	406.949	372.979	401.808	519.922	410.727
493-255	HSP32	232.835	52.4024	152.255	129.322	108.286	110.678	104.173	92.3767	73.9903	14.9636
493-256	HOXA10	211.975	72.3024	117.773	124.838	44.7408	66.8204	7.33999	41.1465	65.8719	113.615
493-257	Haptoglobin	16831.7	48948.3	36492	41470.6	56195.8	43707.5	25542.6	43976.3	39142.9	32576.2
493-258	HSP10	154.265	106.51	173.266	182.259	236.573	28.1934	137.284	160.975	127.746	118.921
493-259	HSP20	151.345	149.861	290.394	217.302	204.735	194.957	208.034	156.44	116.515	68.0913
493-260	HSP27	618.99	434.253	505.329	575.556	412.689	672.611	630.262	465.541	496.509	498.706
493-261	HSP40	638.62	228.477	226.48	294.106	1927.67	844.94	274.906	230.146	318.494	219.114
493-262	HSP60	52.06	116.876	52.6086	117.84	142.761	96.7794	114.448	122.228	29.6912	116.472
493-263	HSP70	455.725	498.566	384.848	672.586	550.046	500.824	658.205	330.941	590.087	654.804
493-264	HSP90	70.16	55.9683	112.718	168.254	186.116	113.16	93.3604	129.562	60.7913	74.9155
493-265	HSPA8	555.605	280.558	269.005	430.439	322.083	186.026	240.111	270.811	141.28	268.247
493-266	HTRA2	140.535	93.3909	109.395	166.129	147.146	33.3208	61.8544	131.866	47.5086	72.4533
493-267	IBSP	218.94	2.78161	93.8134	155.552	451.557	77.1693	5.28419	98.6069	75.3992	155.251
493-268	IGF2BP1	329.165	377.661	588.512	493.768	607.584	310.518	302.18	203.033	354.917	308.466
493-269	IGFBP-5	133.055	11.7354	80.1487	134.199	105.215	111.992	422.863	147.63	295.86	67.2765
493-270	IL-23p19	849.2	707.216	831.692	939.329	1039.86	683.365	1202	763.958	849.11	851.43
493-271	IL-33	174.585	256.366	112.151	238.305	185.562	63.1903	102.226	129.108	57.2164	157.395
493-272	IL-34	236.3	171.924	207.585	293.196	131.286	60.4124	658.25	222.577	192.372	120.32
493-273	INSRR	1043.75	2584.96	2836.01	2589.69	3547.48	1996.97	1583.52	2416.9	2762.13	2463.92
493-274	Integrin alpha V	779.935	759.102	1131.45	748.062	922.975	467.446	666.688	582.485	686.733	736.18
493-275	CD61	440.185	484.94	471.393	755.858	939.895	319.591	795.542	638.841	1079.8	858.422
493-276	Itk	2535.05	1690.28	1158.4	1276.77	1020.26	1378.21	1267.73	671.019	1901.37	1455.68
493-277	ITM2B	74.42	30.7487	70.8469	392.395	218.698	31.3527	81.6119	69.6017	51.8011	192.818
493-278	Kallikrein 2	744.695	632.083	784.1	860.27	932.303	521.616	650.444	2340.4	766.609	691.015
493-279	ApoC3	1.04807e+06	1.02112e+06	901012	903836	885548	986873	787644	806073	922633	928087
493-280	Kallikrein 5	602.765	491.312	448.048	498.727	628.488	436.475	516.524	278.499	428.806	413.654
493-281	Kallikrein 6	6044.3	1051.2	1192.19	1325.43	1080.62	942.101	1315.24	1067.93	2882.88	1542.35
493-282	Kallikrein 7	2278.57	2783.78	1703.66	2598.72	5342.54	4654.84	4541.65	3535.92	3681.54	3797.88
493-283	Kallikrein 8	431.555	393.366	511.407	569.597	622.679	359.602	382.597	419.664	465.149	490.527
493-284	Kallikrein 10	1030.53	614.989	729.789	994.163	1742.17	660.049	607.885	618.385	685.412	780.141
493-285	Kallikrein 11	132.145	169.069	181.476	186.369	416.736	131.08	117.057	131.116	128.671	125.196
493-286	Kallikrein 14	67.68	75.6393	66.9353	223.231	75.8862	95.4752	197.736	38.2352	54.2446	26.6812
493-287	KCC3	98.22	93.5712	132.68	114.537	69.0969	233.589	83.9646	109.825	73.801	55.3906
493-288	KCTD10	58.105	35.9661	42.2966	37.8412	47.0095	78.9114	71.4982	98.3223	28.278	57.5694
493-289	KIF3B	128.065	77.2177	92.6958	203.888	88.2057	598.794	80.5821	111.314	57.5289	57.7067
493-290	KLF4	116.45	82.055	82.6375	125.329	239.357	122.393	56.8671	88.7924	67.3336	242.85
493-291	LAG-3	7977.18	8592.93	7560.43	6711.9	7661.79	8115.02	8559.74	7825.68	8334.96	7618.33
493-292	pro-Glucagon	154.35	195.244	233.56	251.711	220.7	149.456	35.5386	152.164	207.332	253.088
493-293	Layilin	711.185	624.508	965.266	824.732	1324.03	569.796	709.754	772.845	1296.45	739.51
493-294	LDL R	586.015	305.982	405.278	554.785	2277.69	405.523	864.92	399.958	323.552	303.231
493-295	Legumain	516.675	1666.52	489.82	501.948	711.789	378.068	871.945	513.118	581.154	349.584
493-296	LH	1504.14	1079.64	1053.32	1289.27	1164.63	1061.51	1794.39	1213.46	1112.63	1194.58
493-297	LIMPII	133.35	94.4481	117.158	121.798	135.342	10.6361	62.2716	69.4902	151.569	69.4464
493-298	LIN41	251.485	100.294	159.365	360.336	471.878	81.1431	58.0848	36.1969	87.0044	142.068
493-299	Livin	193.515	244.509	166.522	360.103	308.682	57.3991	45.8139	61.1255	164.574	96.3624
493-300	LOX-1	49.72	31.4112	21.965	84.0172	159.943	49.6586	369.142	95.038	219.281	35.5115
493-301	LPS	1809.1	1171.29	1570.68	1888.4	1468.94	141.033	1156.58	1333.92	1467.98	1220.72
493-302	LRG1	2070.45	1466.02	1520.31	1774.78	1577.2	1102.24	1456	1276.31	1433.5	1543.8
493-303	LTF	985.1	1266.3	1045.41	1074.02	959.063	1377.82	970.022	683.115	1584.53	1203.99
493-304	LTK	848.775	454.484	604.017	830.988	496.175	547.85	443.515	268.554	601.974	569.14
493-305	Lumican	235.64	221.969	238.821	414.964	345.548	288.144	465.336	238.141	184.254	202.724
493-306	Lyn	1558.27	1883.09	1607.49	1775.87	1591.84	1542.26	1352.07	1030.2	2947.88	1508.77
493-307	LYRIC	484.865	426.03	287.11	478.629	316.333	433.626	304.24	344.051	405.727	432.36
493-308	LYVE-1	804.965	276.159	414.327	747.122	680.69	300.518	365.876	399.393	356.264	261.272
493-309	LZTS1	338.78	174.413	183.303	247.619	129.047	196.356	129.425	128.489	97.0952	102.854
493-310	Mammaglobin A	530.28	608.734	645.828	588.41	361.911	599.279	547.628	440.27	470.613	624.212
493-311	Marapsin	1255.53	646.8	809.426	968.43	1783.51	884.236	820.726	637.645	679.763	964.7
493-312	MATK	1196.61	1166.94	1158.31	1169.7	1023.86	1200.21	883.22	672.346	1422.18	1002.23
493-313	MBL	1197.5	9593.23	5207.93	15565.7	10939.1	1201.54	11398.7	2403.41	5373.15	7553.18
493-314	MBL-2	1549.88	700.975	804.444	859.873	655.772	700.268	918.574	462.603	802.46	672.659
493-315	Mer	113.15	60.7326	96.1088	123.023	218.647	0.941663	92.0562	147.637	139.735	77.7054
493-316	Mesothelin	183.645	106.602	174.353	211.714	265.893	83.4408	48.7754	88.5347	83.1478	132.21
493-317	MICB	145.72	176.342	295.806	253.785	592.197	150.482	173.973	144.38	138.238	224.782
493-318	Midkine	175.25	81.5484	84.3955	281.946	325.472	154.753	111.81	42.9425	52.8798	133.087
493-319	MINA	1650.86	2656.08	1601.57	1828.36	1625.97	2418.55	2898.52	1517.83	2880.79	2111.99
493-320	FABP3	289.515	299.863	503.223	443.526	639.95	120.66	250.172	233.295	244.495	318.558
493-321	MSHa	2198.99	1891.78	2320.46	2110.79	2316.55	2543.66	2736.45	2485.69	3317.16	2713.67
493-322	MTUS1	376.615	314.799	317.302	326.061	316.426	267.051	493.478	310.35	288.767	331.029
493-323	Myoglobin	150.845	203.735	146.762	263.991	118.223	122.929	194.14	122.378	209.203	41.853
493-324	NAIP	599.575	647.725	894.385	703.507	810.459	660.577	531.505	630.054	792.902	863.205
493-325	Nanog	58.285	45.8113	129.026	99.7902	78.2648	62.2957	78.3647	47.9574	0.880523	22.8728
493-326	NELL2	474.525	407.304	767.895	458.027	707.167	347.775	312.53	333.202	412.881	289.858
493-327	NEP	682.645	420.345	370.25	566.376	1151.02	452.582	382.097	383.74	307.531	383.975
493-328	Galanin	14717	14511.4	15553.4	11505	15199.1	9826.8	21172.3	15268.9	15367.4	17230.4
493-329	Nesfatin	328.195	288.771	311.998	345.426	260.992	135.524	251.702	232.969	267.265	263.424
493-330	Nestin	213.645	111.313	148.937	303.872	184.574	71.3074	582.671	219.312	95.3386	129.996
493-331	NET1	181.895	136.801	146.964	322.974	105.68	227.52	294.363	133.331	174.815	235.782
493-332	Netrin G2	730.94	632.322	767.637	779.038	852.146	981.505	615.579	645.945	591.65	720.136
493-333	Netrin-4	1068.39	1564.68	1194.91	1817.48	2209.01	2434.61	2489.99	1795.14	3247.87	1098.64
493-334	Neuropeptide Y	187.495	195.19	242.888	327.971	280.748	191.125	212.927	236.057	218.625	204.58
493-335	NF1	9150.21	14381.6	19232	15960.9	15089.1	13115.1	19773.4	16165.2	22798.6	17018.1
493-336	NM23-H1/H2	75.94	139.339	28.8296	355.46	158.938	20.8296	23.7601	147.037	32.0334	73.0866
493-337	Presenilin 2	24.59	270.181	94.8451	130.318	107.653	120.928	195.805	132.366	30.7214	54.7618
493-338	Notch-1	246.08	75.8926	175.277	253.44	160.467	48.8441	397.713	105.533	134.02	13.9229
493-339	NPTX1	1490.07	1856.67	1597.96	1572.73	1616.81	1280.8	1158.32	1041.29	2266.04	1409.55
493-340	NPTXR	464.28	203.671	247.788	674.898	712.148	171.279	203.919	153.929	153.704	288.29
493-341	Progesterone	416.335	483.489	542.975	499.787	387.002	368.892	400.133	460.334	413.014	484.46
493-342	Ntn1	1565.01	1588.03	1757.09	1518.93	1607.1	1043.74	1730.95	1034.85	1642.17	1307.5
493-343	OCT3/4	146.105	108.619	93.7318	222.028	345.273	105.429	15.5294	130.37	82.822	117.437
493-344	Omentin	375.385	262.752	311.817	401.567	273.38	208.63	256.141	276.899	279.879	247.442
493-345	Osteocalcin	619.175	450.548	613.624	803.241	515.766	483.619	630.056	337.367	525.285	532.964
493-346	Osteopontin	1060.26	953.434	1443.94	1167.14	1527.09	1017.45	1491.74	1571.89	1302.51	1072.21
493-347	OX40	70.885	11.8913	50.8978	173.61	87.2552	108.202	47.8584	51.2648	64.441	0.885683
493-348	p21	1580.32	1451.93	2046.41	2112.65	1531.41	1178.38	1969.81	1111.3	2176.59	2010.78
493-349	p27	56.71	48.7244	104.383	192.457	147.653	105.278	72.652	144.272	31.5976	111.671
493-350	p53	51.15	140.79	103.928	186.537	172.757	90.4985	172.386	69.0787	74.0255	91.9162
493-351	PAI-1	245.055	320.309	330.958	367.024	274.191	183.153	229.081	268.219	236.469	211.674
493-352	PAK7	145.995	208.494	186.918	210.804	288.809	94.7549	110.758	222.004	65.6121	186.175
493-353	Pappalysin-1	30.735	24.3476	89.068	36.8365	42.6453	154.612	0.751663	54.2184	0.880523	168.723
493-354	Pancreatic Polypeptide	8129.71	5295.37	7442.89	6972.65	4425.65	3958.86	10575.1	7546.31	7817.72	9914.36
493-355	Presenilin 1	208.22	293.248	233.526	339.549	308.593	183.643	307.49	212.87	330.236	327.605
493-356	PARK7	108.19	131.057	114.979	138.58	61.864	28.1463	66.5185	162.782	81.0609	98.7537
493-357	Visfatin	159.21	129.094	96.3495	128.538	284.761	7.50035	96.3257	103.63	172.367	70.3764
493-358	P-Cadherin	202.355	113.968	179.008	317.808	303.904	181.581	693.782	272.623	78.8508	190.599
493-359	PCAF	2630.38	1046.21	1534.08	1326.92	2653.22	1780.03	520.407	2096.57	731.186	888.429
493-360	PD-1	213.41	37.5883	68.199	139.442	213.134	59.8804	98.9339	17.2293	53.9848	45.2319
493-361	PTH	366.205	353.201	351.101	424.946	293.997	354.287	395.687	317.15	254.572	304.091
493-362	Troponin C	1085.32	909.309	848.894	981.999	1317.15	1168.46	2117.04	1778.88	731.358	1098.57
493-363	PDX-1	179.625	258.894	244.065	260.619	294.297	141.174	168.087	168.801	116.96	228.661
493-364	PEDF	277.885	327.962	312.419	378.985	577.216	282.819	344.905	563.756	386.897	288.405
493-365	PEPSINOGEN I	1074.24	740.79	737.763	825.702	790.185	724.596	1242.32	938.873	639	636.341
493-366	PEPSINOGEN II	202.205	235.789	216.319	318.248	185.178	206.77	514.596	348.22	210.916	181.051
493-367	Vasopressin	971.02	707.104	866.574	793.613	631.745	485.173	565.544	635.469	489.804	565.956
493-368	PGRP-S	492.86	311.467	2266.77	325.63	172.09	231.781	66.3343	870.141	205.452	225.575
493-369	PI 16	686.705	509.473	497.334	709.074	1078.31	647.728	745.714	460.73	356.634	468.721
493-370	PI 3Kinase p85 beta	2763.9	1510.28	2187.73	1352.18	1227.34	1249.04	1403.96	914.087	1554.44	1530.31
493-371	PIM2	50.965	160.695	118.375	151.434	109.752	67.5785	49.1663	59.0872	28.7138	107.708
493-372	PKM2	140.15	2.73777	28.7007	381.352	140.217	0.941663	53.5222	60.2295	23.8622	35.4008
493-373	Plasminogen	19546	18099.4	27880.8	24333	24198.3	13269.8	23676	15832.7	14264.4	17645
493-374	Podocalyxin	710.2	286.852	756.762	736.527	1328.97	391.068	520.012	510.725	569.487	543.81
493-375	POMC	438.785	298.231	440.508	511.046	297.33	255.177	315.522	214.862	315.099	449.126
493-376	PON1	166.485	108.605	82.9298	260.425	141.654	161.768	71.1863	82.1545	77.486	133.503
493-377	PON2	141.18	100.294	133.595	401.912	384.184	88.3798	149.517	129.07	109.383	194.7
493-378	PPARg2	1101.12	1057.76	1249.49	1416.84	1296.68	895.988	1480.94	1016.92	1231.52	1436.76
493-379	PPP2R5C	715.66	543.442	719.223	827.754	711.227	597.226	1053.74	561.587	586.829	695.315
493-380	NR3C3	3784.11	3247.73	3702.28	4682.2	3552.99	3342.17	5006.39	3497.01	4708	7231.97
493-381	INSL3	2196.44	2082.8	3638.58	4254.01	2179.58	2755.15	2687.98	2182.78	3184.4	3794.55
493-382	Pro-BDNF	105.81	146.656	134.098	207.126	154.928	55.6523	97.7952	127.097	53.1704	228.245
493-383	Procalcitonin	820.06	1009.32	1030.3	882.33	869.805	644.093	998.555	774.464	739.194	917.139
493-384	Pro-Cathepsin B	117.965	120.335	223.085	181.095	148.485	151.123	817.776	315.573	74.9545	93.8027
493-385	Thrombin	822.21	426.658	664.539	1124.28	755.82	554.108	517.87	505.926	371.611	454.661
493-386	Prohibitin	531	311.233	336	518.863	1634.45	389.105	255.78	255.974	243.337	420.199
493-387	ProSAAS	10783.4	12428.6	9257.71	16450.8	14167.2	9012.03	17742.8	20654.9	10120.7	13400.7
493-388	Prostasin	429.08	339.678	496.259	619.214	555.847	340.345	430.312	424.906	360.917	397.557
493-389	PSP	358.495	263.006	463.359	489.728	353.748	145.553	139.253	130.066	169.298	247.314
493-390	Pro-MMP-7	35.78	11.9351	25.8207	105.9	132.634	9.58142	334.573	85.5773	4.95294	4.99083
493-391	Pro-MMP-9	621.47	761.435	1007.94	829.302	1021.67	479.49	800.3	657.021	869.868	985.752
493-392	Protein p65	95.59	101.478	119.866	178.681	227.946	95.7907	28.3076	128.066	65.9467	132.737
493-393	PSA-Free	1302.95	923.636	1522.21	1381.78	1343.06	779.617	1278.24	923.406	1272.29	1452.52
493-394	PSA-total	293.065	267.556	284.827	417.667	289.789	257.564	287.793	250.602	263.659	296.199
493-395	PTHLP	465.47	838.546	307.846	468.168	478.494	309.459	383.499	515.66	648.241	2210.71
493-396	PTN	75.735	65.2095	82.8266	301.936	215.478	83.7751	18.0099	91.5075	48.1338	112.703
493-397	PTPRD	920.62	1279.33	1071.72	1072.04	952.616	1073.14	743.016	622.058	917.65	778.963
493-398	PYK2	318.99	296.824	398.844	256.118	200.151	389.834	272.046	217.201	247.559	271.449
493-399	PYY	191.4	239.681	285.726	171.381	208.579	151.429	212.266	134.777	203.291	199.071
493-400	Ras	369.87	427.359	306.93	370.327	299.607	173.12	625.32	306.512	280.134	376.579
493-401	RBP4	155.43	189.169	207.499	404.542	1044.35	128.824	833.647	348.162	119.355	194.385
493-402	RECK	140.105	526.557	278.221	768.354	712.545	237.549	701.576	365.603	224.952	52.9417
493-403	RELM alpha	215.29	229.047	269.499	363.031	225.74	185.319	200.972	177.558	208.543	291.275
493-404	Resistin	668.285	764.046	796.277	839.194	1060.83	550.915	758.8	749.524	521.441	883.828
493-405	RET	510.915	453.67	359.573	573.283	383.119	701.516	301.184	295.071	453.412	467.375
493-406	RIP1	295.92	178.242	181.686	237.831	121.252	305.461	117.098	119.013	198.03	210.7
493-407	ROCK1	754.89	1027.37	900.97	857.135	799.234	728.005	1637.14	1104.35	684.382	1039.85
493-408	ROCK2	462.805	315.403	202.375	429.059	1285.82	380.818	338.944	280.014	304.177	297.506
493-409	ROR1	205.405	183.279	253.204	570.692	368.776	322.797	280.457	259.047	433.371	243.054
493-410	ROR2	249.695	62.652	123.047	174.045	1210.12	100.574	477.333	120.467	43.2205	31.9599
493-411	ROS	313.125	411.805	410.798	529.186	303.955	366.057	250.74	250.482	250.962	465.604
493-412	RYK	475.2	618.881	661.315	883.097	520.282	445.143	410.656	224.454	484.248	464.005
493-413	S100A4	190.32	67.6939	168.985	233.269	124.772	83.7845	142.26	75.2512	43.9909	128.371
493-414	S100A6	130.675	62.6617	262.673	453.245	201.051	53.5571	88.2265	102.522	0.880523	69.132
493-415	S100A8	534.565	252.742	866.303	943.11	1291.58	761.716	530.396	1773.74	170.113	447.093
493-416	S-100b	797.32	472.138	659.587	725.368	574.318	462.893	858.791	526.416	592.856	593.138
493-417	SART1	60.875	149.388	115.198	151.774	155.401	71.8536	68.9802	118.871	42.6349	70.651
493-418	SART3	166.905	161.903	110.663	232.967	141.138	111.686	63.8613	128.308	287.455	156.195
493-419	SCG3	1250.14	1120.25	670.002	492.423	1858.16	1401.23	865.413	617.251	342.286	365.526
493-420	Selenoprotein P	624.595	741.443	634.798	808.29	664.885	726.908	694.345	538.262	529.784	671.507
493-421	SEMA3A	89.33	203.36	162.447	386.945	208.833	115.763	222.879	217.078	46.6193	221.217
493-422	Serotonin	42.945	116.048	123.387	178.271	70.0855	132.563	48.3432	93.9573	87.3478	61.6391
493-423	Serpin A1	1053.89	1201.48	1377.9	2924.17	1248.66	1189.2	3943.15	3056.81	2911.62	3901.94
493-424	Serpin A12	976.15	862.221	1534.28	2494.82	1354.62	1172.87	2538.11	1901.38	1794.26	2594.69
493-425	Serpin A3	1588.63	1716.4	2197.64	3796.69	2112.13	1741.07	3432.79	1976.05	2022.92	3213.64
493-426	Serpin A4	2976.68	6549.7	6158.77	5904.47	5364.27	6438.29	4361.3	5417.97	3697.58	6679.8
493-427	Serpin A5	2231.68	4209.64	2997.12	3230.94	1842.09	4331.29	2287.7	1614.52	2656.6	2136.16
493-428	Serpin A8	46.14	29.2142	81.6703	190.163	86.5327	169.094	529.412	506.787	521.225	551.471
493-429	Serpin A9	362.31	256.98	216.641	509.092	904.867	247.639	238.552	189.722	57.9076	148.387
493-430	Serpin B5	276.55	216.045	241.263	296.96	615.188	90.7999	294.314	165.24	89.897	112.69
493-431	Serpin D1	521.36	339.527	342.53	576.121	562.767	383.224	218.17	89.5539	85.9522	187.021
493-432	Serpin I1	23.51	82.2402	77.3633	111.782	84.1077	16.7663	31.4421	40.3004	30.9019	45.8385
493-433	SERPING1	1297.88	1256.83	1633.5	1441.41	1342.24	844.394	1068.27	936.189	2004.68	1315.02
493-434	SERTAD2	455.185	301.057	678.865	370.948	685.882	148.707	222.304	223.185	163.456	335.639
493-435	SHBG	1110.21	856.078	1506.02	1234.87	1154.09	922.463	1655.73	678.619	899.41	965.001
493-436	SMAC	822.585	936.613	1204.01	1018.26	1093.05	1277.22	1953.92	534.404	965.779	1232.46
493-437	SNCG	667.015	558.222	1693.81	429.404	488.82	376.491	237.868	380.879	336.311	300.818
493-438	SSTR5	195.87	147.503	244.487	545.562	331.488	62.5359	654.308	227.896	193.063	169.768
493-439	Somatotropin	456.425	264.623	488.681	424.51	284.689	317.788	271.264	271.911	371.752	359.977
493-440	SOST	547.635	128.617	236.81	318.188	199.783	149.225	220.264	140.911	334.902	195.714
493-441	SOX17	263.64	249.069	270.784	356.055	216.399	173.779	219.82	246.625	202.331	253.908
493-442	SOX2	249.705	411.819	478.928	399.01	379.621	364.687	323.922	218.804	489.958	379.631
493-443	SPARCL1	825.65	882.36	995.106	825.87	957.352	732.157	748.916	847.185	455.697	662.713
493-444	SPINK1	1400.66	1465.49	1851.78	2503.08	1808.24	982.207	1977.07	1278.23	2022.76	2170.53
493-445	SRMS	619.585	674.046	737.234	629.049	536.991	692.132	648.99	440.905	563.424	892.889
493-446	SSEA-1	352.105	302.231	420.396	462.338	618.674	226.305	329.033	290.637	200.614	410.975
493-447	SSEA-4	281.32	160.354	258.297	414.787	503.176	175.352	249.27	212.597	202.34	241.083
493-448	SSTR2	534.08	475.621	916.264	698.699	811.803	299.03	374.452	437.505	576.5	694.185
493-449	Survivin	344.105	226.026	224.267	383.715	293.819	139.244	286.703	177.654	180.758	212.927
493-450	SYK	2721.88	3773.07	4896.51	4044.88	5471.13	4112.62	7786.44	6639.22	4879.52	7406.35
493-451	Syndecan-1	150.685	87.6621	149.646	234.554	959.127	174.9	101.441	121.809	89.0429	170.06
493-452	Syndecan-3	234.87	173.346	202.456	385.988	794.878	98.1496	259.936	162.328	213.496	173.381
493-453	TACE	27.265	49.65	42.8339	131.513	152.03	0.941663	305.593	74.3167	21.6917	42.1275
493-454	TAF4	253.28	228.262	129.074	382.051	145.089	310.123	112.78	144.645	81.9414	165.605
493-455	Tyk2	300.205	291.182	289.023	312.039	251.296	275.512	248.124	227.154	327.255	412.609
493-456	Tec	1581.51	2036.07	1749.46	1605.31	1360.56	1685.87	1203.85	992.896	2336.81	1440.29
493-457	TFF3	114.3	240.022	149.955	221.347	134.383	204.487	114.234	207.917	140.699	156.859
493-458	Thrombomodulin	457.55	281.464	384.375	474.05	430.429	280.691	487.172	333.418	225.656	265.019
493-459	Thymidine Kinase-1	1418.52	1506.37	2296.66	2225.63	1825.05	1030.74	2270.11	1436.48	1967.47	2153.39
493-460	Thyroglobulin	729.62	658.36	788.437	783.04	777.565	737.492	528.889	475.859	573.229	774.601
493-461	TIM-1	154.325	84.5005	52.2905	89.3381	1293.1	37.2804	57.7578	29.5244	103.391	58.5038
493-462	TNK1	684.46	816.785	804.302	810.006	738.68	764.532	746.323	476.617	697.62	938.833
493-463	TOPORS	1124.69	1154.02	1673.51	1538.33	1259	829.196	1239.85	1346.49	2074.04	2027.07
493-464	TPA	417.88	398.204	564.802	581.541	695.308	302.18	422.623	336.975	398.401	432.346
493-465	TRA-1-60	1273.74	1069.7	1187.53	1240.61	1237.19	976.863	1206.76	882.167	1217.09	1228.68
493-466	TRA-1-81	1569.7	1365.31	1390.41	1479.44	1369.43	1120.34	1111.2	1066.51	1274.42	1223.54
493-467	Transferrin	271.42	267.624	263.572	215.586	241.347	142.742	687.475	169.747	143.547	151.895
493-468	Trappin-2	528.875	317.318	377.777	457.884	1213.82	371.755	348.761	296.444	317.459	415.505
493-469	TRKB	384.55	443.416	526.232	782.38	627.031	355.045	392.293	300.436	296.419	575.867
493-470	TROPONIN I	730.235	292.376	356.319	375.734	363.753	341.843	997.766	409.215	563.16	267.481
493-471	TYRO10	3010.01	924.269	4871.19	5136.61	2411.94	5443.54	1788	2047.46	650.055	3601.99
493-472	TRPC1	335.255	211.29	278.616	846.774	465.347	235.058	453.272	147.587	196.189	259.806
493-473	TRPC6	193.675	195.477	182.215	257.636	150.509	188.709	155.335	161.478	69.9619	184.364
493-474	TRPM7	52.905	132.986	96.0959	205.699	120.302	91.8169	93.4731	83.639	19.7413	100.769
493-475	Trypsin 1	131.53	159.833	337.44	262.995	306.447	193.535	402.685	225.927	296.807	190.736
493-476	TSH	2117.9	1809.74	2249.74	3384.47	2006.73	1517.83	3430.75	1994.36	2795.41	3440.58
493-477	TSLP	200.06	138.569	109.451	374.216	1127.38	144.418	170.902	148.603	224.806	191.489
493-478	TXK	1366.66	1744.5	1572.29	1323.04	1535.67	1591.75	1402.32	1035.79	2428.02	1431.11
493-479	Uromodulin	303.54	200.744	156.962	615.001	977.817	214.549	170.549	112.579	157.336	236.19
493-480	TFF1	248.68	345.499	313.464	610.711	274.693	105.127	315.774	538.477	298.343	475.311
493-481	VDUP-1	1715.75	1372.32	1794.54	1655.91	1412.37	1032.32	1151.51	1147.1	1613.47	1749.19
493-482	VEGF R1	99.82	125.138	144.78	153.909	143.792	192.514	775.611	209.04	93.6392	101.083
493-483	VGF	724.3	841.999	1077.55	682.698	745.199	633.499	752.844	583.173	1081.05	953.824
493-484	VIP Receptor 2	76.505	120.598	30.2481	183.911	107.395	11.0645	0.751663	7.6455	109.493	70.7883
493-485	Vitamin D Receptor	245.32	268.384	247.306	245.524	235.855	298.503	247.045	223.342	273.165	217.998
493-486	Vitamin D-BP	794.495	1117.5	1922.62	769.207	851.956	837.84	892.608	1357.84	393.087	1359.7
493-487	Vitamin K-dependent protein S	350.125	436.908	482.852	529.358	545.906	222.623	316.409	262.747	310.662	345.332
493-488	Vitronectin	695.975	468.806	744.55	684.884	643.119	466.42	753.704	688.787	656.54	1032.21
493-489	VWF	405.19	427.812	477.974	627.626	364.188	438.895	418.786	336.363	317.675	469.071
493-490	Wilms Tumor 1	1373.05	1650.45	1376.06	1559.89	2402.94	1000.05	1126.04	977.728	1138.26	1498.79
493-491	XIAP	948.555	830.503	768.054	1322.98	675.151	571.006	1656.98	1101.9	1456.94	1462.14
493-492	ZAG	1040.22	1194.39	2397.49	2442.86	3082.96	1865.99	2215.73	1308.99	1302.37	1588.21
493-493	ZAP70	1841.22	1747.76	2013.28	2557.56	1418.88	1342.63	2999.49	1774.5	2985.1	2450
