# Supplementary material for: Preosteoclast plays a pathogenic role in syndesmophyte formation of ankylosing spondylitis through the secreted PDGFB — GRB2/ERK/RUNX2 pathway
Source: Arthritis Res Ther. 2023 Oct 5;25:194. doi: 10.1186/s13075-023-03142-3 (PMC10552372; doi:10.1186/s13075-023-03142-3)
Supplement: Supplementary file 4 — Additional file 4: Table S4. RNA sequencing data for ADSCs treated with/without PDGFB. [file 13075_2023_3142_MOESM4_ESM.xlsx]

## Sheet: Sheet1
test_id	gene_id	gene	locus	sample_1	sample_2	status	value_1	value_2	log2(fold_change)	test_stat	p_value	q_value	significant
XLOC_000001	XLOC_000001	DDX11L1	1:11868-31109	Control	PDGF	NOTEST	0.017203	0.0209825	0.286527	0	1	1	no
XLOC_000002	XLOC_000002	MIR1302-10	1:11868-31109	Control	PDGF	NOTEST	0	0	0	0	1	1	no
XLOC_000003	XLOC_000003	AL627309.1	1:53048-54936	Control	PDGF	NOTEST	0	0	0	0	1	1	no
XLOC_000004	XLOC_000004	OR4G11P	1:62947-63887	Control	PDGF	NOTEST	0	0	0	0	1	1	no
XLOC_000005	XLOC_000005	OR4F5	1:69090-70008	Control	PDGF	NOTEST	0	0	0	0	1	1	no
XLOC_000006	XLOC_000006	RP11-34P13.10	1:89294-139697	Control	PDGF	OK	0.403338	0.325886	-0.307622	-0.599611	0.25045	0.475054	no
XLOC_000007	XLOC_000007	RP11-34P13.9	1:158519-173864	Control	PDGF	NOTEST	0.0672313	0.0646424	-0.0566534	0	1	1	no
XLOC_000008	XLOC_000008	RP4-669L17.10,RP4-669L17.11,RP4-669L17.4,RP4-669L17.8	1:317719-461954	Control	PDGF	OK	2.71025	2.47714	-0.129753	-0.202466	0.6442	0.842396	no
XLOC_000009	XLOC_000009	OR4F29	1:317719-461954	Control	PDGF	NOTEST	0	0	0	0	1	1	no
XLOC_000010	XLOC_000010	RP5-857K21.15	1:317719-461954	Control	PDGF	NOTEST	0	0	0	0	1	1	no
XLOC_000011	XLOC_000011	RP4-669L17.1	1:470970-471355	Control	PDGF	NOTEST	0	0	0	0	1	1	no
XLOC_000012	XLOC_000012	RP5-857K21.2,RP5-857K21.3	1:521368-532878	Control	PDGF	NOTEST	0	0	0	0	1	1	no
XLOC_000013	XLOC_000013	MTND1P23	1:536815-794826	Control	PDGF	NOTEST	0.0360638	0.169312	2.23106	0	1	1	no
XLOC_000014	XLOC_000014	MTND2P28	1:536815-794826	Control	PDGF	OK	0.491644	0.505186	0.0392009	0.0189632	0.978	0.990897	no
XLOC_000015	XLOC_000015	hsa-mir-6723	1:536815-794826	Control	PDGF	OK	1.14822	1.28786	0.16557	0.138938	0.7888	0.919907	no
XLOC_000016	XLOC_000016	RP5-857K21.7	1:536815-794826	Control	PDGF	NOTEST	0.018686	0.0374795	1.00415	0	1	1	no
XLOC_005313	XLOC_005313	-	1:72896049-72896615	Control	PDGF	OK	0.400397	0	#NAME?	#NAME?	5e-05	0.000417771	yes
XLOC_000018	XLOC_000018	RP5-857K21.12	1:536815-794826	Control	PDGF	NOTEST	0	0	0	0	1	1	no
XLOC_000019	XLOC_000019	CICP3	1:536815-794826	Control	PDGF	NOTEST	0.0594696	0.0690244	0.214955	0	1	1	no
XLOC_000020	XLOC_000020	RP11-206L10.4	1:536815-794826	Control	PDGF	NOTEST	0.253928	0.0921851	-1.46181	0	1	1	no
XLOC_000021	XLOC_000021	RP11-206L10.9	1:536815-794826	Control	PDGF	OK	4.34123	4.75682	0.131893	0.135704	0.77805	0.9152	no
XLOC_000022	XLOC_000022	FAM87B	1:536815-794826	Control	PDGF	OK	0.645762	0.595661	-0.11651	-0.0841988	0.87195	0.954022	no
XLOC_000023	XLOC_000023	RP11-206L10.11	1:536815-794826	Control	PDGF	OK	6.47496	7.14002	0.141055	0.229479	0.6565	0.849835	no
XLOC_000024	XLOC_000024	RP11-206L10.13	1:803450-812283	Control	PDGF	NOTEST	0	0	0	0	1	1	no
XLOC_000025	XLOC_000025	AL645608.2	1:818042-819983	Control	PDGF	NOTEST	0	0	0	0	1	1	no
XLOC_000026	XLOC_000026	RP11-54O7.1,RP11-54O7.2	1:846814-850351	Control	PDGF	NOTEST	0.044246	0.0552037	0.319219	0	1	1	no
XLOC_000027	XLOC_000027	SAMD11	1:860259-894689	Control	PDGF	OK	0.630865	0.53521	-0.237225	-0.0977081	0.7245	0.888315	no
XLOC_005715	XLOC_005715	-	1:211495486-211495858	Control	PDGF	OK	0.611268	0	#NAME?	#NAME?	5e-05	0.000417771	yes
XLOC_008239	XLOC_008239	-	10:73782680-73783397	Control	PDGF	OK	0.332159	0	#NAME?	#NAME?	5e-05	0.000417771	yes
XLOC_000031	XLOC_000031	AGRN	1:955502-991496	Control	PDGF	OK	2.89157	3.47166	0.263771	0.673971	0.1156	0.277454	no
XLOC_000032	XLOC_000032	RP11-465B22.3	1:995113-1004735	Control	PDGF	NOTEST	0.0497017	0.205525	2.04795	0	1	1	no
XLOC_000033	XLOC_000033	RP11-465B22.5	1:1072396-1079436	Control	PDGF	NOTEST	0	0	0	0	1	1	no
XLOC_000034	XLOC_000034	MIR200B	1:1102483-1102578	Control	PDGF	NOTEST	0	0	0	0	1	1	no
XLOC_000035	XLOC_000035	MIR200A	1:1103242-1103332	Control	PDGF	NOTEST	0	0	0	0	1	1	no
XLOC_000036	XLOC_000036	MIR429	1:1104384-1104467	Control	PDGF	NOTEST	0	0	0	0	1	1	no
XLOC_000037	XLOC_000037	TTLL10	1:1108435-1133315	Control	PDGF	NOTEST	0	0	0	0	1	1	no
XLOC_000038	XLOC_000038	B3GALT6	1:1167628-1170421	Control	PDGF	OK	12.1452	12.6795	0.0621066	0.285553	0.57145	0.790896	no
XLOC_000039	XLOC_000039	SCNN1D	1:1209400-1227409	Control	PDGF	OK	0.773872	0.475599	-0.702347	-0.63954	0.09025	0.231549	no
XLOC_000040	XLOC_000040	PUSL1	1:1227657-1260071	Control	PDGF	OK	8.28646	9.89505	0.255951	0.425882	0.42655	0.666324	no
XLOC_000041	XLOC_000041	GLTPD1	1:1260135-1265243	Control	PDGF	OK	6.75393	8.20472	0.280727	1.13347	0.03105	0.104858	no
XLOC_000042	XLOC_000042	TAS1R3	1:1266693-1284730	Control	PDGF	NOTEST	0.261617	0.184137	-0.506678	0	1	1	no
XLOC_000043	XLOC_000043	RP5-890O3.3	1:1314045-1314412	Control	PDGF	NOTEST	0	0.0261288	inf	0	1	1	no
XLOC_000044	XLOC_000044	RP4-758J18.2	1:1321088-1342693	Control	PDGF	OK	5.26689	5.45386	0.0503239	0.0531991	0.91205	0.96928	no
XLOC_000045	XLOC_000045	RP4-758J18.7	1:1353799-1358071	Control	PDGF	NOTEST	0	0	0	0	1	1	no
XLOC_000046	XLOC_000046	TMEM88B	1:1360831-1363179	Control	PDGF	NOTEST	0	0	0	0	1	1	no
XLOC_000047	XLOC_000047	VWA1	1:1370240-1378262	Control	PDGF	OK	0.515246	0.402211	-0.35731	-0.372007	0.4172	0.65699	no
XLOC_000048	XLOC_000048	ATAD3C	1:1385068-1405538	Control	PDGF	OK	0.325627	0.287691	-0.178704	-0.119906	0.8113	0.929931	no
XLOC_008311	XLOC_008311	-	10:94192611-94192986	Control	PDGF	OK	0.659745	0	#NAME?	#NAME?	5e-05	0.000417771	yes
XLOC_000050	XLOC_000050	AL645728.1	1:1477052-1512454	Control	PDGF	OK	0.6874	0.563342	-0.28714	-0.143653	0.82175	0.934476	no
XLOC_000051	XLOC_000051	AL645728.3	1:1515135-1515379	Control	PDGF	NOTEST	0	0	0	0	1	1	no
XLOC_000052	XLOC_000052	MIB2	1:1548746-1565990	Control	PDGF	OK	12.7126	10.1468	-0.325235	-1.07026	0.03055	0.103605	no
XLOC_000053	XLOC_000053	MMP23B	1:1567473-1591038	Control	PDGF	NOTEST	0.195319	0.240907	0.30264	0	1	1	no
XLOC_000054	XLOC_000054	MMP23A,RP1-283E3.4	1:1592674-1678035	Control	PDGF	OK	2.74304	2.23671	-0.294401	-0.204592	0.6293	0.833445	no
XLOC_000055	XLOC_000055	RP11-345P4.6,RP11-345P4.7	1:1592674-1678035	Control	PDGF	OK	0.753504	0.715424	-0.0748167	-0.0284473	0.9526	0.982436	no
XLOC_000056	XLOC_000056	MMP23A	1:1592674-1678035	Control	PDGF	NOTEST	0	0	0	0	1	1	no
XLOC_000057	XLOC_000057	RP1-140A9.1	1:1822909-1824097	Control	PDGF	NOTEST	0.0825812	0.105455	0.352736	0	1	1	no
XLOC_000058	XLOC_000058	CALML6	1:1846265-1848735	Control	PDGF	NOTEST	0.192583	0.216999	0.172209	0	1	1	no
XLOC_000059	XLOC_000059	GABRD	1:1950779-1962192	Control	PDGF	NOTEST	0	0	0	0	1	1	no
XLOC_000060	XLOC_000060	PRKCZ	1:1981908-2152175	Control	PDGF	NOTEST	0.154371	0.263015	0.768741	0	1	1	no
XLOC_000061	XLOC_000061	AL590822.2	1:1981908-2152175	Control	PDGF	OK	0.87743	1.02603	0.225712	0.269145	0.5958	0.809128	no
XLOC_009309	XLOC_009309	-	11:68050294-68052272	Control	PDGF	OK	0.345903	0	#NAME?	#NAME?	5e-05	0.000417771	yes
XLOC_000063	XLOC_000063	-	1:2246814-2248590	Control	PDGF	NOTEST	0.284544	0.217281	-0.38909	0	1	1	no
XLOC_000064	XLOC_000064	AL589739.1	1:2252691-2323146	Control	PDGF	NOTEST	0.0142713	0	#NAME?	0	1	1	no
XLOC_000065	XLOC_000065	RP4-740C4.5	1:2252691-2323146	Control	PDGF	NOTEST	0.0753594	0.0737329	-0.031479	0	1	1	no
XLOC_000066	XLOC_000066	AL513477.1	1:2252691-2323146	Control	PDGF	NOTEST	0.233264	0.275889	0.242126	0	1	1	no
XLOC_000067	XLOC_000067	MORN1	1:2252691-2323146	Control	PDGF	OK	0.31163	0.304262	-0.0345217	-0.0379837	0.94065	0.978119	no
XLOC_011671	XLOC_011671	-	11:103431157-103431585	Control	PDGF	OK	0.531285	0	#NAME?	#NAME?	5e-05	0.000417771	yes
XLOC_000069	XLOC_000069	RP4-740C4.4	1:2357418-2362089	Control	PDGF	NOTEST	0	0	0	0	1	1	no
XLOC_000070	XLOC_000070	PLCH2	1:2398897-2437417	Control	PDGF	NOTEST	0.113096	0.0563579	-1.00486	0	1	1	no
XLOC_014532	XLOC_014532	-	12:24185437-24186115	Control	PDGF	OK	0.368949	0	#NAME?	#NAME?	5e-05	0.000417771	yes
XLOC_000072	XLOC_000072	RP3-395M20.7	1:2497848-2508811	Control	PDGF	NOTEST	0.0608353	0.0259322	-1.23016	0	1	1	no
XLOC_000073	XLOC_000073	RP3-395M20.9	1:2512998-2515972	Control	PDGF	NOTEST	0.0753449	0.146753	0.961804	0	1	1	no
XLOC_014669	XLOC_014669	-	12:51622464-51622863	Control	PDGF	OK	0.519112	0	#NAME?	#NAME?	5e-05	0.000417771	yes
XLOC_000075	XLOC_000075	RP13-436F16.1	1:2517929-2718286	Control	PDGF	NOTEST	0	0	0	0	1	1	no
XLOC_000076	XLOC_000076	ACTRT2	1:2938045-2939465	Control	PDGF	NOTEST	0	0	0	0	1	1	no
XLOC_000077	XLOC_000077	PRDM16	1:2985731-3355185	Control	PDGF	NOTEST	0.127417	0.045428	-1.48791	0	1	1	no
XLOC_000078	XLOC_000078	ARHGEF16	1:3370989-3397677	Control	PDGF	NOTEST	0.0136836	0.0131825	-0.0538163	0	1	1	no
XLOC_000079	XLOC_000079	TPRG1L	1:3541551-3546720	Control	PDGF	OK	28.3088	25.3595	-0.158728	-0.808602	0.1169	0.279937	no
XLOC_000080	XLOC_000080	TP73	1:3547330-3663938	Control	PDGF	NOTEST	0.0698997	0.0546115	-0.35608	0	1	1	no
XLOC_000081	XLOC_000081	CCDC27	1:3668961-3688208	Control	PDGF	NOTEST	0	0	0	0	1	1	no
XLOC_000082	XLOC_000082	SMIM1	1:3689351-3692546	Control	PDGF	NOTEST	0.0179308	0.121842	2.7645	0	1	1	no
XLOC_000083	XLOC_000083	Metazoa_SRP	1:3696782-3713068	Control	PDGF	NOTEST	0.225744	0.0504373	-2.16212	0	1	1	no
XLOC_000084	XLOC_000084	DFFB	1:3728644-3801993	Control	PDGF	OK	2.64815	2.73978	0.0490732	0.0619209	0.8823	0.957766	no
XLOC_000085	XLOC_000085	RP13-15E13.1	1:3816935-3834074	Control	PDGF	NOTEST	0.254252	0.281539	0.147074	0	1	1	no
XLOC_000086	XLOC_000086	RP13-614K11.1	1:4000672-4015322	Control	PDGF	NOTEST	0	0	0	0	1	1	no
XLOC_000087	XLOC_000087	RP5-1166F10.1	1:4472110-4484747	Control	PDGF	NOTEST	0	0	0	0	1	1	no
XLOC_000088	XLOC_000088	RP1-37J18.1	1:4611794-4612205	Control	PDGF	NOTEST	0	0	0	0	1	1	no
XLOC_000089	XLOC_000089	RP1-37J18.2	1:4631607-4643481	Control	PDGF	NOTEST	0	0	0	0	1	1	no
XLOC_016127	XLOC_016127	-	13:32187581-32188673	Control	PDGF	OK	0.369442	0	#NAME?	#NAME?	5e-05	0.000417771	yes
XLOC_000091	XLOC_000091	RP1-58B11.1	1:5553037-5554734	Control	PDGF	NOTEST	0	0	0	0	1	1	no
XLOC_000092	XLOC_000092	MIR4417	1:5624130-5624203	Control	PDGF	NOTEST	0	0	0	0	1	1	no
XLOC_000093	XLOC_000093	KCNAB2	1:5922631-6161253	Control	PDGF	OK	1.57341	2.02601	0.364747	0.516053	0.1821	0.381653	no
XLOC_000094	XLOC_000094	RNF207	1:6241328-6296050	Control	PDGF	OK	1.13671	1.99269	0.809849	0.247337	0.15695	0.343069	no
XLOC_000095	XLOC_000095	LINC00337	1:6296299-6299504	Control	PDGF	NOTEST	0.0373507	0.0769557	1.04289	0	1	1	no
XLOC_000096	XLOC_000096	HES3	1:6304251-6305638	Control	PDGF	NOTEST	0	0	0	0	1	1	no
XLOC_000097	XLOC_000097	ESPN	1:6484847-6580121	Control	PDGF	NOTEST	0.0165572	0.00517613	-1.67752	0	1	1	no
XLOC_000098	XLOC_000098	U6	1:6581406-6614595	Control	PDGF	NOTEST	0	0	0	0	1	1	no
XLOC_000099	XLOC_000099	RP11-58A11.2	1:6581406-6614595	Control	PDGF	NOTEST	0.297938	0.235325	-0.340354	0	1	1	no
XLOC_000100	XLOC_000100	TAS1R1	1:6615240-6639817	Control	PDGF	NOTEST	0.0583788	0.0423239	-0.463973	0	1	1	no
XLOC_000101	XLOC_000101	ZBTB48	1:6640040-6684172	Control	PDGF	OK	5.67971	5.07371	-0.162776	-0.20714	0.69375	0.871555	no
XLOC_000102	XLOC_000102	PHF13	1:6640040-6684172	Control	PDGF	OK	6.31322	6.00037	-0.0733255	-0.140173	0.7781	0.9152	no
XLOC_000103	XLOC_000103	THAP3	1:6684700-6761984	Control	PDGF	OK	9.77678	6.81556	-0.520528	-0.881404	0.0622	0.177602	no
XLOC_000104	XLOC_000104	RP11-242F24.1	1:6784696-6790072	Control	PDGF	NOTEST	0	0	0	0	1	1	no
XLOC_000105	XLOC_000105	snoU13	1:6812778-6812881	Control	PDGF	NOTEST	0	0	0	0	1	1	no
XLOC_016279	XLOC_016279	-	13:77961097-77961408	Control	PDGF	OK	0.614036	0	#NAME?	#NAME?	0.0002	0.00147883	yes
XLOC_000107	XLOC_000107	U1	1:6845383-7827916	Control	PDGF	NOTEST	0	0	0	0	1	1	no
XLOC_000108	XLOC_000108	CAMTA1-IT1	1:6845383-7827916	Control	PDGF	NOTEST	0	0.12572	inf	0	1	1	no
XLOC_020685	XLOC_020685	-	15:51310173-51310486	Control	PDGF	OK	0.885021	0	#NAME?	#NAME?	5e-05	0.000417771	yes
XLOC_033765	XLOC_033765	-	2:12887702-12888297	Control	PDGF	OK	0.342558	0	#NAME?	#NAME?	5e-05	0.000417771	yes
XLOC_033768	XLOC_033768	-	2:12896422-12896780	Control	PDGF	OK	0.732356	0	#NAME?	#NAME?	5e-05	0.000417771	yes
XLOC_000112	XLOC_000112	RP11-431K24.1	1:8086797-8182762	Control	PDGF	NOTEST	0.0270005	0.0557805	1.04677	0	1	1	no
XLOC_000113	XLOC_000113	RP11-431K24.2	1:8249883-8252830	Control	PDGF	NOTEST	0	0	0	0	1	1	no
XLOC_000114	XLOC_000114	RP11-431K24.3	1:8268731-8275270	Control	PDGF	NOTEST	0	0	0	0	1	1	no
XLOC_000115	XLOC_000115	SLC45A1	1:8377885-8404227	Control	PDGF	OK	0.896977	0.995244	0.14998	0.216798	0.66365	0.853635	no
XLOC_000116	XLOC_000116	Y_RNA	1:8377885-8404227	Control	PDGF	NOTEST	0	0	0	0	1	1	no
XLOC_000117	XLOC_000117	RP5-1115A15.1	1:8412196-8877725	Control	PDGF	NOTEST	0.0431246	0.0805356	0.901114	0	1	1	no
XLOC_000118	XLOC_000118	RP4-633I8.1	1:8412196-8877725	Control	PDGF	NOTEST	0.157897	0.14979	-0.0760362	0	1	1	no
XLOC_000119	XLOC_000119	RP4-633I8.3	1:8412196-8877725	Control	PDGF	NOTEST	0.0200517	0.0516231	1.3643	0	1	1	no
XLOC_000120	XLOC_000120	RP4-633I8.4	1:8412196-8877725	Control	PDGF	NOTEST	0.160534	0.0554327	-1.53407	0	1	1	no
XLOC_000121	XLOC_000121	RP11-185B14.1	1:8891065-8891434	Control	PDGF	NOTEST	0	0	0	0	1	1	no
XLOC_000122	XLOC_000122	ENO1-AS1	1:8921060-8939953	Control	PDGF	NOTEST	0.0621962	0.192523	1.63013	0	1	1	no
XLOC_000123	XLOC_000123	HMGN2P17	1:8953467-8954210	Control	PDGF	NOTEST	0	0	0	0	1	1	no
XLOC_000124	XLOC_000124	RP3-477M7.6	1:8969800-8969963	Control	PDGF	NOTEST	0	0	0	0	1	1	no
XLOC_000125	XLOC_000125	CA6	1:9005921-9035151	Control	PDGF	NOTEST	0.0244984	0.00955897	-1.35776	0	1	1	no
XLOC_000126	XLOC_000126	SCARNA16	1:9095165-9148537	Control	PDGF	NOTEST	0	0	0	0	1	1	no
XLOC_000127	XLOC_000127	RP3-510D11.2	1:9206447-9263865	Control	PDGF	OK	1.94869	1.34477	-0.535145	-0.253344	0.21235	0.42557	no
XLOC_000128	XLOC_000128	H6PD	1:9294801-9331529	Control	PDGF	OK	16.318	15.8982	-0.0375985	-0.187207	0.7163	0.883991	no
XLOC_000129	XLOC_000129	Z98044.1	1:9338449-9338592	Control	PDGF	NOTEST	0	0	0	0	1	1	no
XLOC_000130	XLOC_000130	SPSB1	1:9352938-9429592	Control	PDGF	OK	7.00039	6.27412	-0.158021	-0.626112	0.22665	0.443459	no
XLOC_034007	XLOC_034007	-	2:56075189-56075751	Control	PDGF	OK	0.395904	0	#NAME?	#NAME?	5e-05	0.000417771	yes
XLOC_000132	XLOC_000132	RP13-15M17.1	1:9599525-9645967	Control	PDGF	NOTEST	0.0992528	0.27969	1.49465	0	1	1	no
XLOC_000133	XLOC_000133	TMEM201	1:9648894-9674935	Control	PDGF	OK	1.62421	2.01186	0.308794	0.912215	0.06345	0.180375	no
XLOC_000134	XLOC_000134	PIK3CD	1:9711789-9884584	Control	PDGF	OK	2.21837	2.68008	0.272773	0.281186	0.4039	0.644242	no
XLOC_000135	XLOC_000135	RP11-84A14.5	1:9908333-9970394	Control	PDGF	NOTEST	0	0	0	0	1	1	no
XLOC_000136	XLOC_000136	RP11-84A14.2	1:9908333-9970394	Control	PDGF	NOTEST	0	0	0	0	1	1	no
XLOC_000137	XLOC_000137	RP11-84A14.4	1:9982170-10048676	Control	PDGF	NOTEST	0.070407	0.0640829	-0.135778	0	1	1	no
XLOC_000138	XLOC_000138	NMNAT1	1:9982170-10048676	Control	PDGF	OK	8.79058	6.68189	-0.395703	-0.837977	0.05955	0.172044	no
XLOC_000139	XLOC_000139	7SK	1:9982170-10048676	Control	PDGF	OK	0.575199	0.429499	-0.421408	-0.0864695	0.8255	0.936033	no
XLOC_000140	XLOC_000140	MIR5697	1:9982170-10048676	Control	PDGF	NOTEST	0	0	0	0	1	1	no
XLOC_000141	XLOC_000141	RBP7	1:10057263-10076078	Control	PDGF	NOTEST	0.0843557	0.0663234	-0.346967	0	1	1	no
XLOC_000142	XLOC_000142	UBE4B	1:10092889-10241324	Control	PDGF	OK	12.3494	12.0772	-0.0321611	-0.141855	0.75685	0.904692	no
XLOC_000143	XLOC_000143	PGAM1P11	1:10092889-10241324	Control	PDGF	NOTEST	0.033075	0.0452566	0.45239	0	1	1	no
XLOC_000144	XLOC_000144	U6	1:10092889-10241324	Control	PDGF	NOTEST	0	0	0	0	1	1	no
XLOC_000145	XLOC_000145	KIF1B	1:10270609-10441960	Control	PDGF	OK	15.5248	13.9225	-0.157153	-0.225783	0.4554	0.692248	no
XLOC_000146	XLOC_000146	MIR1273D	1:10270609-10441960	Control	PDGF	NOTEST	0	0	0	0	1	1	no
XLOC_000147	XLOC_000147	RNU6-37	1:10270609-10441960	Control	PDGF	NOTEST	0	0	0	0	1	1	no
XLOC_000148	XLOC_000148	Metazoa_SRP	1:10450058-10450353	Control	PDGF	NOTEST	0.078149	0.0389316	-1.00529	0	1	1	no
XLOC_034253	XLOC_034253	-	2:147580740-147581260	Control	PDGF	OK	0.480681	0	#NAME?	#NAME?	5e-05	0.000417771	yes
XLOC_038021	XLOC_038021	-	22:41758978-41759358	Control	PDGF	OK	0.747406	0	#NAME?	#NAME?	5e-05	0.000417771	yes
XLOC_000151	XLOC_000151	RP5-1113E3.3	1:10516578-10691007	Control	PDGF	OK	1.90999	3.43994	0.848823	0.368254	0.623	0.829329	no
XLOC_000152	XLOC_000152	PEX14	1:10516578-10691007	Control	PDGF	OK	7.71982	7.98715	0.0491128	0.0778721	0.87905	0.956311	no
XLOC_000153	XLOC_000153	Metazoa_SRP	1:10516578-10691007	Control	PDGF	NOTEST	0	0	0	0	1	1	no
XLOC_000154	XLOC_000154	RP11-340B24.3	1:10955817-10956055	Control	PDGF	NOTEST	0	0	0	0	1	1	no
XLOC_000155	XLOC_000155	TARDBP	1:11072413-11107290	Control	PDGF	OK	35.2982	33.3811	-0.0805619	-0.381429	0.43835	0.677318	no
XLOC_000156	XLOC_000156	RP4-635E18.7	1:11126670-11162157	Control	PDGF	NOTEST	0.0132695	0.0324793	1.29141	0	1	1	no
XLOC_000157	XLOC_000157	RP4-635E18.6	1:11126670-11162157	Control	PDGF	OK	0.383088	0.596353	0.63849	0.146233	0.62555	0.831069	no
XLOC_000158	XLOC_000158	MTOR-AS1	1:11166366-11322655	Control	PDGF	NOTEST	0	0.0295028	inf	0	1	1	no
XLOC_000159	XLOC_000159	U6	1:11166366-11322655	Control	PDGF	NOTEST	0	0	0	0	1	1	no
XLOC_000160	XLOC_000160	ANGPTL7	1:11166366-11322655	Control	PDGF	NOTEST	0.155684	0.108322	-0.523288	0	1	1	no
XLOC_000161	XLOC_000161	U6	1:11166366-11322655	Control	PDGF	NOTEST	0	0	0	0	1	1	no
XLOC_000162	XLOC_000162	RPL39P6	1:11166366-11322655	Control	PDGF	NOTEST	0	0	0	0	1	1	no
XLOC_000163	XLOC_000163	UBIAD1	1:11333262-11356775	Control	PDGF	OK	3.13701	3.74725	0.256443	0.777825	0.11945	0.284076	no
XLOC_000164	XLOC_000164	PTCHD2	1:11539222-11597641	Control	PDGF	NOTEST	0.0203388	0.00460592	-2.14267	0	1	1	no
XLOC_000165	XLOC_000165	RP1-69M21.2	1:11669587-11673412	Control	PDGF	NOTEST	0	0.00573047	inf	0	1	1	no
XLOC_000166	XLOC_000166	FBXO44	1:11708423-11723384	Control	PDGF	OK	4.42501	4.56548	0.0450856	0.135226	0.7927	0.922052	no
XLOC_000167	XLOC_000167	FBXO6	1:11724180-11734411	Control	PDGF	OK	4.9692	4.30415	-0.207286	-0.717678	0.1621	0.350614	no
XLOC_000168	XLOC_000168	DRAXIN	1:11751785-11785914	Control	PDGF	NOTEST	0.0135546	0.0196697	0.53719	0	1	1	no
XLOC_000169	XLOC_000169	AGTRAP	1:11796140-11814859	Control	PDGF	OK	34.242	35.5886	0.0556469	0.261915	0.61695	0.824133	no
XLOC_000170	XLOC_000170	C1orf167	1:11821843-11908402	Control	PDGF	OK	0.615172	0.410522	-0.58353	-0.226086	0.70425	0.877763	no
XLOC_000171	XLOC_000171	CLCN6	1:11821843-11908402	Control	PDGF	OK	6.66369	6.25144	-0.092131	-0.197279	0.65705	0.849953	no
XLOC_000172	XLOC_000172	RP5-934G17.6	1:11937826-11940463	Control	PDGF	NOTEST	0	0	0	0	1	1	no
XLOC_041510	XLOC_041510	-	3:185562681-185562943	Control	PDGF	OK	1.40647	0	#NAME?	#NAME?	5e-05	0.000417771	yes
XLOC_044277	XLOC_044277	-	4:71675300-71675842	Control	PDGF	OK	0.366262	0	#NAME?	#NAME?	5e-05	0.000417771	yes
XLOC_000175	XLOC_000175	MFN2	1:12039371-12073671	Control	PDGF	OK	35.1418	36.3624	0.0492582	0.216439	0.61655	0.823916	no
XLOC_000176	XLOC_000176	MIIP	1:12079522-12092301	Control	PDGF	OK	11.4923	10.1457	-0.179797	-0.7298	0.1531	0.337153	no
XLOC_000177	XLOC_000177	TNFRSF8	1:12123433-12204264	Control	PDGF	NOTEST	0.00759714	0.0310086	2.02914	0	1	1	no
XLOC_000178	XLOC_000178	TNFRSF1B	1:12227059-12269285	Control	PDGF	OK	1.86226	2.0857	0.163472	0.407169	0.3592	0.601004	no
XLOC_000179	XLOC_000179	MIR4632	1:12227059-12269285	Control	PDGF	NOTEST	0	0	0	0	1	1	no
XLOC_000180	XLOC_000180	VPS13D	1:12290080-12572099	Control	PDGF	OK	12.4626	10.2	-0.289038	-0.750235	0.01805	0.0688	no
XLOC_000181	XLOC_000181	SNORA59A	1:12290080-12572099	Control	PDGF	NOTEST	0	0	0	0	1	1	no
XLOC_000182	XLOC_000182	RP5-888M10.2	1:12587765-12588462	Control	PDGF	NOTEST	0	0	0	0	1	1	no
XLOC_000183	XLOC_000183	AADACL4	1:12704565-12727097	Control	PDGF	NOTEST	0	0	0	0	1	1	no
XLOC_000184	XLOC_000184	RP11-474O21.2	1:12752924-12753036	Control	PDGF	NOTEST	0	0	0	0	1	1	no
XLOC_000185	XLOC_000185	AADACL3	1:12776117-12788726	Control	PDGF	NOTEST	0	0	0	0	1	1	no
XLOC_000186	XLOC_000186	snoU13	1:12799692-12799796	Control	PDGF	NOTEST	0	0	0	0	1	1	no
XLOC_000187	XLOC_000187	C1orf158	1:12806162-12823847	Control	PDGF	NOTEST	0	0	0	0	1	1	no
XLOC_000188	XLOC_000188	PRAMEF12	1:12834983-12838049	Control	PDGF	NOTEST	0	0	0	0	1	1	no
XLOC_000189	XLOC_000189	PRAMEF1	1:12851545-12856777	Control	PDGF	NOTEST	0	0	0	0	1	1	no
XLOC_000190	XLOC_000190	PRAMEF2	1:12916940-12921764	Control	PDGF	NOTEST	0	0	0	0	1	1	no
XLOC_000191	XLOC_000191	PRAMEF7	1:12976449-12980569	Control	PDGF	NOTEST	0	0	0	0	1	1	no
XLOC_000192	XLOC_000192	U6	1:12982373-12982480	Control	PDGF	NOTEST	0	0	0	0	1	1	no
XLOC_000193	XLOC_000193	RP11-450I1.2	1:12985989-12988081	Control	PDGF	NOTEST	0	0	0	0	1	1	no
XLOC_000194	XLOC_000194	PRAMEF22	1:12998180-13117751	Control	PDGF	NOTEST	0	0	0	0	1	1	no
XLOC_000195	XLOC_000195	RP13-221M14.1	1:13140455-13145000	Control	PDGF	NOTEST	0	0	0	0	1	1	no
XLOC_000196	XLOC_000196	RP13-221M14.2	1:13146776-13147256	Control	PDGF	NOTEST	0	0	0	0	1	1	no
XLOC_000197	XLOC_000197	WI2-2994D6.1	1:13196269-13199067	Control	PDGF	NOTEST	0	0	0	0	1	1	no
XLOC_000198	XLOC_000198	RP11-248D7.2	1:13351481-13354323	Control	PDGF	NOTEST	0	0	0	0	1	1	no
XLOC_000199	XLOC_000199	PRAMEF5	1:13359818-13369057	Control	PDGF	NOTEST	0	0	0	0	1	1	no
XLOC_000200	XLOC_000200	RP11-219C24.6	1:13411550-13414482	Control	PDGF	NOTEST	0	0	0	0	1	1	no
XLOC_000201	XLOC_000201	PRAMEF9	1:13421175-13428191	Control	PDGF	NOTEST	0	0	0	0	1	1	no
XLOC_000202	XLOC_000202	RP11-219C24.10	1:13429633-13430107	Control	PDGF	NOTEST	0	0	0	0	1	1	no
XLOC_000203	XLOC_000203	PRAMEF16	1:13495253-13498260	Control	PDGF	NOTEST	0	0	0	0	1	1	no
XLOC_000204	XLOC_000204	PRAMEF21	1:13516065-13526943	Control	PDGF	NOTEST	0	0	0	0	1	1	no
XLOC_000205	XLOC_000205	XX-FW84067D5.2	1:13632347-13635279	Control	PDGF	NOTEST	0	0	0	0	1	1	no
XLOC_000206	XLOC_000206	PRAMEF15	1:13641972-13648988	Control	PDGF	NOTEST	0	0	0	0	1	1	no
XLOC_000207	XLOC_000207	RP11-584P2.1	1:13650430-13650910	Control	PDGF	NOTEST	0	0	0	0	1	1	no
XLOC_000208	XLOC_000208	PRAMEF17	1:13716087-13719064	Control	PDGF	NOTEST	0	0	0	0	1	1	no
XLOC_000209	XLOC_000209	PRAMEF20	1:13736906-13747803	Control	PDGF	NOTEST	0	0	0	0	1	1	no
XLOC_000210	XLOC_000210	RP4-597A16.2	1:13801444-13842765	Control	PDGF	NOTEST	0	0	0	0	1	1	no
XLOC_000211	XLOC_000211	RP4-597A16.3	1:13881495-13882189	Control	PDGF	NOTEST	0	0	0	0	1	1	no
XLOC_044531	XLOC_044531	-	4:178073632-178074253	Control	PDGF	OK	0.315162	0	#NAME?	#NAME?	5e-05	0.000417771	yes
XLOC_000213	XLOC_000213	PRDM2	1:14026692-14151572	Control	PDGF	OK	6.21286	4.92761	-0.334371	-0.792973	0.0599	0.172756	no
XLOC_000214	XLOC_000214	C1orf196	1:14219051-14757098	Control	PDGF	OK	0.16404	0.348508	1.08714	0.659093	0.12335	0.290151	no
XLOC_047519	XLOC_047519	-	5:125837229-125838062	Control	PDGF	OK	0.316174	0	#NAME?	#NAME?	5e-05	0.000417771	yes
XLOC_047528	XLOC_047528	-	5:129747604-129747972	Control	PDGF	OK	0.763078	0	#NAME?	#NAME?	5e-05	0.000417771	yes
XLOC_047531	XLOC_047531	-	5:129786783-129787324	Control	PDGF	OK	0.323193	0	#NAME?	#NAME?	5e-05	0.000417771	yes
XLOC_000219	XLOC_000219	CTRC	1:15764934-15775737	Control	PDGF	NOTEST	0.0740492	0.0203054	-1.86662	0	1	1	no
XLOC_000220	XLOC_000220	CELA2A,CELA2B	1:15783222-15853029	Control	PDGF	NOTEST	0.0455763	0	#NAME?	0	1	1	no
XLOC_000221	XLOC_000221	DNAJC16	1:15853307-15930121	Control	PDGF	OK	9.85875	9.25866	-0.0906002	-0.240762	0.5973	0.810232	no
XLOC_000222	XLOC_000222	SCARNA21	1:15853307-15930121	Control	PDGF	NOTEST	0	0	0	0	1	1	no
XLOC_000223	XLOC_000223	CHCHD2P6	1:15931076-15931538	Control	PDGF	NOTEST	0.0390567	0.140121	1.84303	0	1	1	no
XLOC_000224	XLOC_000224	DDI2,RSC1A1	1:15943994-15995539	Control	PDGF	OK	9.74838	7.90928	-0.301617	-0.838408	0.05785	0.168737	no
XLOC_047608	XLOC_047608	-	5:158578502-158578807	Control	PDGF	OK	1.09486	0	#NAME?	#NAME?	5e-05	0.000417771	yes
XLOC_000226	XLOC_000226	SLC25A34	1:16010826-16076391	Control	PDGF	NOTEST	0.294284	0.230578	-0.351955	0	1	1	no
XLOC_000227	XLOC_000227	TMEM82	1:16010826-16076391	Control	PDGF	NOTEST	0	0.0273699	inf	0	1	1	no
XLOC_047616	XLOC_047616	-	5:168078866-168079279	Control	PDGF	OK	0.445543	0	#NAME?	#NAME?	5e-05	0.000417771	yes
XLOC_000229	XLOC_000229	RP11-169K16.6	1:16118187-16126850	Control	PDGF	NOTEST	0.172062	0.0542992	-1.66393	0	1	1	no
XLOC_000230	XLOC_000230	RP11-169K16.8	1:16154723-16155167	Control	PDGF	NOTEST	0.153264	0.0679222	-1.17406	0	1	1	no
XLOC_000231	XLOC_000231	SPEN	1:16160559-16302627	Control	PDGF	OK	9.13389	7.18532	-0.346177	-0.626467	0.208	0.419916	no
XLOC_000232	XLOC_000232	snoU13	1:16160559-16302627	Control	PDGF	NOTEST	0	0	0	0	1	1	no
XLOC_000233	XLOC_000233	RP11-5P18.1	1:16160559-16302627	Control	PDGF	NOTEST	0.111727	0.11661	0.0617134	0	1	1	no
XLOC_000234	XLOC_000234	RP11-5P18.3	1:16314676-16314936	Control	PDGF	NOTEST	0	0	0	0	1	1	no
XLOC_000235	XLOC_000235	TBC1D3P6	1:16316365-16321246	Control	PDGF	NOTEST	0	0	0	0	1	1	no
XLOC_000236	XLOC_000236	C1orf64	1:16330730-16335302	Control	PDGF	NOTEST	0	0.00499923	inf	0	1	1	no
XLOC_000237	XLOC_000237	CLCNKA	1:16340503-16360545	Control	PDGF	NOTEST	0.0273353	0.0730599	1.41831	0	1	1	no
XLOC_000238	XLOC_000238	CLCNKB	1:16370271-16383803	Control	PDGF	NOTEST	0.0141658	0.00575472	-1.2996	0	1	1	no
XLOC_000239	XLOC_000239	RP11-276H7.2	1:16450709-16483824	Control	PDGF	NOTEST	0.239625	0.16982	-0.496766	0	1	1	no
XLOC_000240	XLOC_000240	RP11-276H7.3	1:16485760-16488378	Control	PDGF	NOTEST	0.0577302	0.0318849	-0.856453	0	1	1	no
XLOC_000241	XLOC_000241	ARHGEF19-AS1	1:16524348-16539140	Control	PDGF	NOTEST	0	0	0	0	1	1	no
XLOC_053885	XLOC_053885	-	7:44593498-44593843	Control	PDGF	OK	0.643944	0	#NAME?	#NAME?	5e-05	0.000417771	yes
XLOC_000243	XLOC_000243	NECAP2	1:16767158-16825776	Control	PDGF	OK	47.0677	48.9085	0.055347	0.236243	0.63	0.833887	no
XLOC_000244	XLOC_000244	RNU1-1	1:16839017-16840925	Control	PDGF	NOTEST	0.0279672	0.296982	3.40856	0	1	1	no
XLOC_000245	XLOC_000245	RP4-798A10.7	1:16841139-16842249	Control	PDGF	OK	0.224278	0.377732	0.752073	0.71176	0.16045	0.348328	no
XLOC_000246	XLOC_000246	RP4-798A10.4	1:16847188-16848303	Control	PDGF	NOTEST	0	0	0	0	1	1	no
XLOC_000247	XLOC_000247	AL355149.1	1:16862254-16864669	Control	PDGF	NOTEST	0	0	0	0	1	1	no
XLOC_000248	XLOC_000248	AL355149.3	1:16865560-16866070	Control	PDGF	NOTEST	0	0	0	0	1	1	no
XLOC_000249	XLOC_000249	AL355149.2	1:16875145-16879026	Control	PDGF	NOTEST	0	0	0	0	1	1	no
XLOC_000250	XLOC_000250	NBPF1	1:16888916-16940469	Control	PDGF	OK	0.845041	0.662858	-0.350321	-0.546252	0.2989	0.534258	no
XLOC_000251	XLOC_000251	MST1P2	1:16944671-16976914	Control	PDGF	OK	0.356497	0.403252	0.177789	0.131493	0.81135	0.929931	no
XLOC_000252	XLOC_000252	AL137798.1	1:16999497-17000007	Control	PDGF	NOTEST	0	0	0	0	1	1	no
XLOC_000253	XLOC_000253	AL021920.1	1:17007749-17007823	Control	PDGF	NOTEST	0	0	0	0	1	1	no
XLOC_000254	XLOC_000254	RNU1-4	1:17066829-17299459	Control	PDGF	NOTEST	0	0	0	0	1	1	no
XLOC_000255	XLOC_000255	CROCCP4	1:17066829-17299459	Control	PDGF	NOTEST	0	0.0137819	inf	0	1	1	no
XLOC_000256	XLOC_000256	RP11-108M9.2	1:17066829-17299459	Control	PDGF	NOTEST	0	0	0	0	1	1	no
XLOC_000257	XLOC_000257	RP11-108M9.3,U1	1:17066829-17299459	Control	PDGF	NOTEST	0.29867	0.279906	-0.0936116	0	1	1	no
XLOC_000258	XLOC_000258	RP11-108M9.5	1:17066829-17299459	Control	PDGF	OK	1.14144	1.26713	0.150713	0.0782122	0.8925	0.962842	no
XLOC_000259	XLOC_000259	CROCC	1:17066829-17299459	Control	PDGF	OK	6.60735	6.891	0.0606406	0.16447	0.73225	0.892904	no
XLOC_000260	XLOC_000260	RP1-37C10.3	1:17300996-17338469	Control	PDGF	OK	0.271342	0.329002	0.277983	0.060596	0.8732	0.954564	no
XLOC_000261	XLOC_000261	ATP13A2	1:17300996-17338469	Control	PDGF	OK	0.556687	0.229843	-1.27622	-0.422725	0.5395	0.765701	no
XLOC_000262	XLOC_000262	ATP13A2	1:17300996-17338469	Control	PDGF	OK	0.315648	0.191439	-0.72143	-0.3088	0.6535	0.848306	no
XLOC_000263	XLOC_000263	Y_RNA	1:17484691-17484779	Control	PDGF	NOTEST	0	0	0	0	1	1	no
XLOC_000264	XLOC_000264	RP11-380J14.1	1:17516277-17524112	Control	PDGF	NOTEST	0.107271	0.0203099	-2.401	0	1	1	no
XLOC_000265	XLOC_000265	PADI1	1:17531620-17572500	Control	PDGF	NOTEST	0.201223	0.00395234	-5.66994	0	1	1	no
XLOC_000266	XLOC_000266	PADI3	1:17575592-17610728	Control	PDGF	NOTEST	0.00930495	0.0299326	1.68565	0	1	1	no
XLOC_000267	XLOC_000267	MIR3972	1:17575592-17610728	Control	PDGF	NOTEST	0	0	0	0	1	1	no
XLOC_000268	XLOC_000268	PADI4	1:17634689-17690499	Control	PDGF	NOTEST	0	0	0	0	1	1	no
XLOC_000269	XLOC_000269	PADI6	1:17698690-17728195	Control	PDGF	NOTEST	0	0.00529302	inf	0	1	1	no
XLOC_000270	XLOC_000270	RP1-20B21.4	1:17733255-17766220	Control	PDGF	NOTEST	0	0.320552	inf	0	1	1	no
XLOC_000271	XLOC_000271	snoU13	1:17776258-17776359	Control	PDGF	NOTEST	0	0	0	0	1	1	no
XLOC_000272	XLOC_000272	ARHGEF10L	1:17866329-18024369	Control	PDGF	OK	4.86445	4.07853	-0.254229	-0.857997	0.05265	0.157393	no
XLOC_000273	XLOC_000273	RP11-473A10.2	1:18044181-18076473	Control	PDGF	NOTEST	0	0	0	0	1	1	no
XLOC_000274	XLOC_000274	ACTL8	1:18081807-18153558	Control	PDGF	NOTEST	0	0.0211419	inf	0	1	1	no
XLOC_000275	XLOC_000275	RP11-174G17.2	1:18392150-18400906	Control	PDGF	NOTEST	0	0	0	0	1	1	no
XLOC_000276	XLOC_000276	IGSF21	1:18434239-18704977	Control	PDGF	NOTEST	0	0	0	0	1	1	no
XLOC_000277	XLOC_000277	RP11-422P22.1	1:18712322-18715008	Control	PDGF	NOTEST	0	0	0	0	1	1	no
XLOC_000278	XLOC_000278	KLHDC7A	1:18807423-18812478	Control	PDGF	NOTEST	0	0.00243503	inf	0	1	1	no
XLOC_000279	XLOC_000279	RP1-8B22.1	1:18839611-18839881	Control	PDGF	NOTEST	0	0	0	0	1	1	no
XLOC_000280	XLOC_000280	RP1-8B22.2	1:18921907-18922130	Control	PDGF	NOTEST	0	0	0	0	1	1	no
XLOC_000281	XLOC_000281	PAX7	1:18957499-19075360	Control	PDGF	NOTEST	0	0.0108393	inf	0	1	1	no
XLOC_000282	XLOC_000282	RP1-43E13.2	1:19400999-19591217	Control	PDGF	NOTEST	0	0.105296	inf	0	1	1	no
XLOC_000283	XLOC_000283	MRTO4	1:19400999-19591217	Control	PDGF	OK	13.6753	20.4655	0.581618	0.633963	0.1513	0.334548	no
XLOC_000284	XLOC_000284	PQLC2	1:19638808-19661843	Control	PDGF	OK	9.82388	9.01743	-0.123576	-0.476365	0.3522	0.593586	no
XLOC_000285	XLOC_000285	Metazoa_SRP	1:19665266-19812066	Control	PDGF	NOTEST	0.241242	0.384067	0.670874	0	1	1	no
XLOC_000286	XLOC_000286	U4	1:19837086-19837227	Control	PDGF	NOTEST	0	0	0	0	1	1	no
XLOC_000288	XLOC_000288	RP5-1056L3.3	1:19923476-19956688	Control	PDGF	OK	0.554571	0.420203	-0.400286	-0.147674	0.85185	0.946164	no
XLOC_054771	XLOC_054771	-	8:80414397-80418528	Control	PDGF	OK	0.390537	0	#NAME?	#NAME?	5e-05	0.000417771	yes
XLOC_000290	XLOC_000290	HTR6	1:19991779-20006055	Control	PDGF	NOTEST	0.00509866	0.00828822	0.700943	0	1	1	no
XLOC_000291	XLOC_000291	RP11-91K11.2	1:20140522-20145995	Control	PDGF	NOTEST	0	0	0	0	1	1	no
XLOC_000292	XLOC_000292	OTUD3	1:20208866-20239438	Control	PDGF	OK	2.85757	3.84154	0.426895	0.810122	0.02045	0.0757731	no
XLOC_000293	XLOC_000293	Metazoa_SRP	1:20297461-20297760	Control	PDGF	NOTEST	0	0	0	0	1	1	no
XLOC_056660	XLOC_056660	-	8:107908848-107909263	Control	PDGF	OK	0.483562	0	#NAME?	#NAME?	5e-05	0.000417771	yes
XLOC_000295	XLOC_000295	PLA2G2F	1:20465818-20476879	Control	PDGF	NOTEST	0	0	0	0	1	1	no
XLOC_000296	XLOC_000296	RP3-340N1.2	1:20480830-20487061	Control	PDGF	NOTEST	0	0.0108802	inf	0	1	1	no
XLOC_000297	XLOC_000297	UBXN10	1:20510734-20522541	Control	PDGF	NOTEST	0.00172726	0.0116694	2.75617	0	1	1	no
XLOC_000298	XLOC_000298	RP3-340N1.6	1:20569587-20571148	Control	PDGF	NOTEST	0	0	0	0	1	1	no
XLOC_000299	XLOC_000299	VWA5B1	1:20617411-20681387	Control	PDGF	NOTEST	0	0.000995132	inf	0	1	1	no
XLOC_000300	XLOC_000300	RP11-401M16.3	1:20852481-20853244	Control	PDGF	NOTEST	0	0.0212626	inf	0	1	1	no
XLOC_057705	XLOC_057705	-	9:122715603-122716388	Control	PDGF	OK	0.387737	0	#NAME?	#NAME?	5e-05	0.000417771	yes
XLOC_057706	XLOC_057706	-	9:122716688-122717073	Control	PDGF	OK	1.13793	0	#NAME?	#NAME?	5e-05	0.000417771	yes
XLOC_000303	XLOC_000303	PINK1	1:20959947-20989015	Control	PDGF	OK	53.1491	44.9819	-0.2407	-0.759622	0.14115	0.319436	no
XLOC_000304	XLOC_000304	RP5-930J4.2	1:21046119-21060445	Control	PDGF	NOTEST	0	0	0	0	1	1	no
XLOC_000305	XLOC_000305	RP5-930J4.4	1:21069153-21503727	Control	PDGF	OK	3.6151	4.26447	0.238331	0.0947156	0.87585	0.955157	no
XLOC_000306	XLOC_000306	U7	1:21069153-21503727	Control	PDGF	NOTEST	0	0	0	0	1	1	no
XLOC_000307	XLOC_000307	RP11-628K18.1	1:21069153-21503727	Control	PDGF	OK	0.74689	0.0480679	-3.95775	-0.276603	0.2354	0.454898	no
XLOC_000308	XLOC_000308	RP3-329E20.2	1:21543579-21671997	Control	PDGF	NOTEST	0.262702	0.21857	-0.265331	0	1	1	no
XLOC_000309	XLOC_000309	RP5-1071N3.1	1:21543579-21671997	Control	PDGF	NOTEST	0.0901656	0.172591	0.936705	0	1	1	no
XLOC_000310	XLOC_000310	PPP1R11P1	1:21724479-21724855	Control	PDGF	NOTEST	0	0	0	0	1	1	no
XLOC_000311	XLOC_000311	RP11-293F5.1	1:21742390-21743985	Control	PDGF	NOTEST	0	0	0	0	1	1	no
XLOC_000312	XLOC_000312	HS6ST1P1	1:21754795-21756030	Control	PDGF	NOTEST	0.0168508	0.021373	0.342969	0	1	1	no
XLOC_000313	XLOC_000313	CROCCP5	1:21760810-21764051	Control	PDGF	NOTEST	0	0	0	0	1	1	no
XLOC_059684	XLOC_059684	-	9:122708106-122708842	Control	PDGF	OK	0.303157	0	#NAME?	#NAME?	5e-05	0.000417771	yes
XLOC_059688	XLOC_059688	-	9:122728718-122729095	Control	PDGF	OK	0.526685	0	#NAME?	#NAME?	5e-05	0.000417771	yes
XLOC_000316	XLOC_000316	RP11-63N8.3	1:21912964-21917680	Control	PDGF	NOTEST	0	0	0	0	1	1	no
XLOC_000317	XLOC_000317	RP11-132G19.3	1:22004790-22110179	Control	PDGF	NOTEST	0.0471939	0	#NAME?	0	1	1	no
XLOC_000318	XLOC_000318	LDLRAD2	1:22138757-22263790	Control	PDGF	OK	0.319878	0.155462	-1.04096	-0.218814	0.30795	0.545467	no
XLOC_000319	XLOC_000319	RP11-26H16.1	1:22138757-22263790	Control	PDGF	NOTEST	0.0595807	0.209622	1.81487	0	1	1	no
XLOC_000320	XLOC_000320	CELA3B	1:22303513-22325135	Control	PDGF	NOTEST	0	0	0	0	1	1	no
XLOC_000321	XLOC_000321	Metazoa_SRP	1:22303513-22325135	Control	PDGF	NOTEST	0	0	0	0	1	1	no
XLOC_000322	XLOC_000322	U6	1:22303513-22325135	Control	PDGF	NOTEST	0	0	0	0	1	1	no
XLOC_000323	XLOC_000323	CELA3A	1:22328148-22339032	Control	PDGF	NOTEST	0	0.0136903	inf	0	1	1	no
XLOC_000324	XLOC_000324	Metazoa_SRP	1:22328148-22339032	Control	PDGF	NOTEST	0	0	0	0	1	1	no
XLOC_000325	XLOC_000325	U6	1:22328148-22339032	Control	PDGF	NOTEST	0	0	0	0	1	1	no
XLOC_000326	XLOC_000326	LINC00339	1:22351680-22358425	Control	PDGF	OK	7.5541	7.07266	-0.0950057	-0.19622	0.6935	0.871351	no
XLOC_000328	XLOC_000328	MIR4418	1:22592731-22592793	Control	PDGF	NOTEST	0	0	0	0	1	1	no
XLOC_000329	XLOC_000329	ZBTB40	1:22778318-22857650	Control	PDGF	OK	6.5458	5.49501	-0.252446	-1.18639	0.0199	0.0741049	no
XLOC_000330	XLOC_000330	ZBTB40-IT1	1:22778318-22857650	Control	PDGF	NOTEST	0.21526	0	#NAME?	0	1	1	no
XLOC_000331	XLOC_000331	EPHA8	1:22890056-22930087	Control	PDGF	NOTEST	0	0	0	0	1	1	no
XLOC_000332	XLOC_000332	C1QA	1:22962998-22966101	Control	PDGF	NOTEST	0	0.00942222	inf	0	1	1	no
XLOC_000333	XLOC_000333	C1QC	1:22970122-22974603	Control	PDGF	NOTEST	0	0	0	0	1	1	no
XLOC_000334	XLOC_000334	C1QB	1:22979254-22988031	Control	PDGF	NOTEST	0	0	0	0	1	1	no
XLOC_000335	XLOC_000335	EPHB2	1:23037331-23241818	Control	PDGF	OK	0.257567	0.372797	0.533443	0.667554	0.1203	0.285759	no
XLOC_000336	XLOC_000336	MIR4684	1:23037331-23241818	Control	PDGF	NOTEST	0	0	0	0	1	1	no
XLOC_000337	XLOC_000337	KDM1A	1:23345891-23504623	Control	PDGF	OK	23.8139	26.9558	0.178797	0.500556	0.28355	0.51448	no
XLOC_000338	XLOC_000338	MIR3115	1:23345891-23504623	Control	PDGF	NOTEST	0	0	0	0	1	1	no
XLOC_000339	XLOC_000339	RP5-979D14.1	1:23345891-23504623	Control	PDGF	OK	0.433761	0.282354	-0.619395	-0.12082	0.70655	0.879006	no
XLOC_000340	XLOC_000340	U6	1:23345891-23504623	Control	PDGF	NOTEST	0	0	0	0	1	1	no
XLOC_000341	XLOC_000341	U6	1:23345891-23504623	Control	PDGF	NOTEST	0	0	0	0	1	1	no
XLOC_000342	XLOC_000342	RP5-1057J7.1	1:23571257-23571717	Control	PDGF	NOTEST	0	0.0434841	inf	0	1	1	no
XLOC_000343	XLOC_000343	C1orf213	1:23685907-23698757	Control	PDGF	OK	2.11912	1.24774	-0.764149	-0.842594	0.0465	0.14306	no
XLOC_000344	XLOC_000344	RP4-654C18.1	1:23706844-23810685	Control	PDGF	NOTEST	0	0	0	0	1	1	no
XLOC_000345	XLOC_000345	MDS2	1:23907984-23967058	Control	PDGF	NOTEST	0	0.00993759	inf	0	1	1	no
XLOC_000346	XLOC_000346	RP11-223J15.2	1:23996783-24006749	Control	PDGF	NOTEST	0	0	0	0	1	1	no
XLOC_000347	XLOC_000347	RPL11	1:24018241-24023588	Control	PDGF	OK	1018.89	1174.35	0.204867	1.05356	0.042	0.132759	no
XLOC_005208	XLOC_005208	-	1:41807369-41807577	Control	PDGF	OK	0	2.45029	inf	#NAME?	0.0002	0.00147883	yes
XLOC_005779	XLOC_005779	-	1:222175726-222176244	Control	PDGF	OK	0	0.391386	inf	#NAME?	5e-05	0.000417771	yes
XLOC_005782	XLOC_005782	-	1:222196645-222196998	Control	PDGF	OK	0	1.01234	inf	#NAME?	5e-05	0.000417771	yes
XLOC_000351	XLOC_000351	snoU13	1:24197015-24285549	Control	PDGF	NOTEST	0	0	0	0	1	1	no
XLOC_000352	XLOC_000352	MIR378F	1:24197015-24285549	Control	PDGF	NOTEST	0	0	0	0	1	1	no
XLOC_000353	XLOC_000353	PNRC2	1:24285598-24307417	Control	PDGF	OK	44.1031	36.1734	-0.285951	-0.684134	0.10415	0.257461	no
XLOC_000354	XLOC_000354	RP11-293P20.2	1:24367324-24438665	Control	PDGF	NOTEST	0	0	0	0	1	1	no
XLOC_000355	XLOC_000355	RP11-293P20.4	1:24367324-24438665	Control	PDGF	NOTEST	0	0	0	0	1	1	no
XLOC_000356	XLOC_000356	RP11-10N16.2	1:24526729-24538183	Control	PDGF	NOTEST	0	0	0	0	1	1	no
XLOC_000357	XLOC_000357	AL590683.1	1:24554406-24554520	Control	PDGF	NOTEST	0	0	0	0	1	1	no
XLOC_000358	XLOC_000358	GRHL3	1:24620476-24799466	Control	PDGF	NOTEST	0.0542082	0.0255539	-1.08497	0	1	1	no
XLOC_000359	XLOC_000359	NIPAL3	1:24620476-24799466	Control	PDGF	OK	12.1706	14.3961	0.242277	0.855368	0.0904	0.231815	no
XLOC_006063	XLOC_006063	-	10:23846188-23858000	Control	PDGF	OK	0	0.357455	inf	#NAME?	5e-05	0.000417771	yes
XLOC_000361	XLOC_000361	NCMAP	1:24882601-24935819	Control	PDGF	NOTEST	0	0	0	0	1	1	no
XLOC_000362	XLOC_000362	RP11-496D1.2	1:24882601-24935819	Control	PDGF	NOTEST	0	0	0	0	1	1	no
XLOC_000363	XLOC_000363	SRRM1	1:24958206-24999763	Control	PDGF	OK	9.96737	11.2854	0.179178	0.564207	0.21725	0.432151	no
XLOC_000364	XLOC_000364	CLIC4	1:25070473-25182402	Control	PDGF	OK	269.387	285.069	0.081633	0.392925	0.4366	0.675603	no
XLOC_000365	XLOC_000365	RP11-84D1.1	1:25226001-25291612	Control	PDGF	NOTEST	0	0	0	0	1	1	no
XLOC_000366	XLOC_000366	MIR4425	1:25349993-25350077	Control	PDGF	NOTEST	0	0	0	0	1	1	no
XLOC_000367	XLOC_000367	RP4-706G24.1	1:25534629-25535360	Control	PDGF	NOTEST	0	0	0	0	1	1	no
XLOC_000368	XLOC_000368	RHD	1:25565264-25756683	Control	PDGF	OK	0.388469	0.293931	-0.402321	-0.122452	0.6236	0.829853	no
XLOC_000369	XLOC_000369	TMEM50A	1:25565264-25756683	Control	PDGF	OK	76.2232	74.7043	-0.0290391	-0.092275	0.86205	0.950395	no
XLOC_000370	XLOC_000370	U6	1:25565264-25756683	Control	PDGF	NOTEST	0	0	0	0	1	1	no
XLOC_000371	XLOC_000371	RP3-469D22.1	1:25565264-25756683	Control	PDGF	NOTEST	0.0215013	0	#NAME?	0	1	1	no
XLOC_000372	XLOC_000372	AL031284.1	1:25565264-25756683	Control	PDGF	NOTEST	0	0	0	0	1	1	no
XLOC_000373	XLOC_000373	TMEM57	1:25757362-25826700	Control	PDGF	OK	7.24496	7.98927	0.141085	0.65251	0.19645	0.403463	no
XLOC_000374	XLOC_000374	LDLRAP1	1:25870070-25895393	Control	PDGF	OK	4.9178	3.96263	-0.311555	-1.06831	0.02105	0.0774808	no
XLOC_000375	XLOC_000375	RP11-70P17.1	1:25907968-25916847	Control	PDGF	NOTEST	0.0373797	0	#NAME?	0	1	1	no
XLOC_006779	XLOC_006779	-	10:109913259-109914060	Control	PDGF	OK	0	0.548197	inf	#NAME?	5e-05	0.000417771	yes
XLOC_000377	XLOC_000377	FAM54B,RP1-317E23.6,SEPN1	1:26126666-26185903	Control	PDGF	OK	35.6731	37.1645	0.0590896	0.272349	0.5858	0.801409	no
XLOC_000378	XLOC_000378	RP1-125I3.2	1:26186103-26202585	Control	PDGF	NOTEST	0.00739984	0.0214597	1.53606	0	1	1	no
XLOC_000379	XLOC_000379	Y_RNA	1:26203986-26204096	Control	PDGF	NOTEST	0	0	0	0	1	1	no
XLOC_000380	XLOC_000380	SNRPFP2	1:26210671-26233482	Control	PDGF	NOTEST	0	0	0	0	1	1	no
XLOC_000381	XLOC_000381	RP1-125I3.4	1:26210671-26233482	Control	PDGF	NOTEST	0	0	0	0	1	1	no
XLOC_000382	XLOC_000382	AL033528.1	1:26238239-26238313	Control	PDGF	NOTEST	0	0	0	0	1	1	no
XLOC_000383	XLOC_000383	U6	1:26282446-26324808	Control	PDGF	NOTEST	0	0	0	0	1	1	no
XLOC_000384	XLOC_000384	SCARNA17	1:26332496-26332621	Control	PDGF	NOTEST	0	0	0	0	1	1	no
XLOC_000385	XLOC_000385	SCARNA18	1:26332706-26332790	Control	PDGF	NOTEST	0	0	0	0	1	1	no
XLOC_000386	XLOC_000386	EXTL1	1:26346374-26362955	Control	PDGF	NOTEST	0.0600931	0.101743	0.759657	0	1	1	no
XLOC_000387	XLOC_000387	AL391650.1	1:26398068-26398168	Control	PDGF	NOTEST	0	0	0	0	1	1	no
XLOC_000388	XLOC_000388	PDIK1L	1:26437652-26452034	Control	PDGF	OK	1.76583	1.45634	-0.278002	-0.778904	0.1188	0.283168	no
XLOC_000389	XLOC_000389	FAM110D	1:26485510-26489119	Control	PDGF	NOTEST	0.0200501	0.0182776	-0.13353	0	1	1	no
XLOC_000390	XLOC_000390	ZNF593	1:26496358-26498551	Control	PDGF	OK	2.90278	3.83953	0.403491	1.19542	0.0198	0.0738285	no
XLOC_000391	XLOC_000391	CNKSR1	1:26503893-26516377	Control	PDGF	NOTEST	0.122973	0.085362	-0.526677	0	1	1	no
XLOC_000392	XLOC_000392	CATSPER4	1:26517051-26529459	Control	PDGF	NOTEST	0	0	0	0	1	1	no
XLOC_000393	XLOC_000393	RP11-231P20.2	1:26536231-26556331	Control	PDGF	NOTEST	0.0524863	0.0272289	-0.946804	0	1	1	no
XLOC_006787	XLOC_006787	-	10:109955521-109956473	Control	PDGF	OK	0	0.863827	inf	#NAME?	5e-05	0.000417771	yes
XLOC_000395	XLOC_000395	RP11-231P20.3	1:26560520-26647014	Control	PDGF	NOTEST	0.0639498	0.0448681	-0.51125	0	1	1	no
XLOC_000396	XLOC_000396	CD52	1:26560520-26647014	Control	PDGF	NOTEST	0.0352438	0.0207397	-0.764974	0	1	1	no
XLOC_000397	XLOC_000397	RP11-569G9.7	1:26648349-26680621	Control	PDGF	NOTEST	0	0	0	0	1	1	no
XLOC_000398	XLOC_000398	LIN28A	1:26737268-26756213	Control	PDGF	NOTEST	0.0116713	0.0129668	0.151868	0	1	1	no
XLOC_000399	XLOC_000399	DHDDS,HMGN2	1:26758772-26804455	Control	PDGF	OK	109.073	101.011	-0.110781	-0.528425	0.28965	0.521818	no
XLOC_000400	XLOC_000400	RPS6KA1	1:26856251-26901521	Control	PDGF	OK	0.465373	0.706821	0.602957	0.499463	0.0706	0.194657	no
XLOC_000401	XLOC_000401	MIR1976	1:26856251-26901521	Control	PDGF	NOTEST	0	0	0	0	1	1	no
XLOC_000402	XLOC_000402	RP4-785J1.1	1:26973937-26974172	Control	PDGF	NOTEST	0	0	0	0	1	1	no
XLOC_000403	XLOC_000403	ARID1A	1:27022520-27109813	Control	PDGF	OK	4.07729	3.4372	-0.246374	-0.873989	0.07605	0.205502	no
XLOC_000404	XLOC_000404	Metazoa_SRP	1:27022520-27109813	Control	PDGF	NOTEST	0.162861	0	#NAME?	0	1	1	no
XLOC_000405	XLOC_000405	PIGV	1:27113432-27124892	Control	PDGF	OK	11.9067	9.97862	-0.254857	-1.02573	0.05005	0.151289	no
XLOC_000406	XLOC_000406	Metazoa_SRP	1:27141312-27141601	Control	PDGF	NOTEST	0	0	0	0	1	1	no
XLOC_000407	XLOC_000407	ZDHHC18	1:27153200-27183391	Control	PDGF	OK	7.1548	6.36705	-0.168287	-0.579699	0.2305	0.448585	no
XLOC_000408	XLOC_000408	SFN	1:27189632-27190947	Control	PDGF	NOTEST	0.0856817	0.138448	0.69229	0	1	1	no
XLOC_000409	XLOC_000409	RP1-50O24.6	1:27202623-27273353	Control	PDGF	NOTEST	0.281277	0.333059	0.243788	0	1	1	no
XLOC_000410	XLOC_000410	GPN2	1:27202623-27273353	Control	PDGF	OK	0.834042	0.603935	-0.465728	-0.452886	0.3809	0.622306	no
XLOC_006793	XLOC_006793	-	10:110066693-110069657	Control	PDGF	OK	0	0.365831	inf	#NAME?	5e-05	0.000417771	yes
XLOC_000412	XLOC_000412	RP11-344H11.4	1:27306655-27307466	Control	PDGF	NOTEST	0	0	0	0	1	1	no
XLOC_000413	XLOC_000413	RP11-344H11.5	1:27310118-27310515	Control	PDGF	NOTEST	0	0.0370395	inf	0	1	1	no
XLOC_006795	XLOC_006795	-	10:110076799-110078916	Control	PDGF	OK	0	0.374094	inf	#NAME?	5e-05	0.000417771	yes
XLOC_000415	XLOC_000415	RP11-40H20.5	1:27503241-27503768	Control	PDGF	NOTEST	0	0	0	0	1	1	no
XLOC_000416	XLOC_000416	RP11-40H20.2	1:27533420-27534287	Control	PDGF	NOTEST	0	0.0287302	inf	0	1	1	no
XLOC_000417	XLOC_000417	SNRPEP7	1:27537755-27537975	Control	PDGF	NOTEST	0	0	0	0	1	1	no
XLOC_006798	XLOC_006798	-	10:110165855-110167126	Control	PDGF	OK	0	0.371097	inf	#NAME?	5e-05	0.000417771	yes
XLOC_000419	XLOC_000419	RP11-4K3__A.3	1:27637730-27638329	Control	PDGF	NOTEST	0	0.0703234	inf	0	1	1	no
XLOC_000420	XLOC_000420	TMEM222	1:27648650-27662891	Control	PDGF	OK	21.5852	19.0159	-0.182832	-0.849202	0.09265	0.235955	no
XLOC_000421	XLOC_000421	RNU6-48	1:27648650-27662891	Control	PDGF	NOTEST	0	0	0	0	1	1	no
XLOC_000422	XLOC_000422	RP11-4K3__A.5	1:27648650-27662891	Control	PDGF	OK	0.777392	0.733881	-0.0830951	-0.0388908	0.9535	0.982762	no
XLOC_000423	XLOC_000423	SYTL1	1:27668512-27680421	Control	PDGF	NOTEST	0.229293	0.0962436	-1.25243	0	1	1	no
XLOC_000424	XLOC_000424	RP1-144C9.2	1:27715971-27716649	Control	PDGF	NOTEST	0	0	0	0	1	1	no
XLOC_006802	XLOC_006802	-	10:110252148-110253052	Control	PDGF	OK	0	0.560938	inf	#NAME?	5e-05	0.000417771	yes
XLOC_000426	XLOC_000426	RP4-752I6.1	1:27730669-27816671	Control	PDGF	NOTEST	0.0558678	0	#NAME?	0	1	1	no
XLOC_000427	XLOC_000427	RP1-159A19.4	1:27852315-27857072	Control	PDGF	NOTEST	0	0	0	0	1	1	no
XLOC_000428	XLOC_000428	RP1-159A19.3	1:27975929-27976121	Control	PDGF	NOTEST	0	0	0	0	1	1	no
XLOC_000429	XLOC_000429	RP11-288L9.4	1:27992571-27998729	Control	PDGF	NOTEST	0	0.0470357	inf	0	1	1	no
XLOC_000430	XLOC_000430	U6	1:28020241-28020346	Control	PDGF	NOTEST	0	0	0	0	1	1	no
XLOC_000431	XLOC_000431	FAM76A	1:28052489-28089564	Control	PDGF	OK	5.86323	5.07919	-0.207099	-0.787872	0.11465	0.275503	no
XLOC_000432	XLOC_000432	RP3-426I6.2	1:28052489-28089564	Control	PDGF	OK	0.122306	0.645028	2.39887	0.81181	0.3406	0.581182	no
XLOC_000433	XLOC_000433	RP3-426I6.3	1:28052489-28089564	Control	PDGF	NOTEST	0.237594	0.19258	-0.30304	0	1	1	no
XLOC_006807	XLOC_006807	-	10:110300520-110300909	Control	PDGF	OK	0	0.913263	inf	#NAME?	5e-05	0.000417771	yes
XLOC_000435	XLOC_000435	U6	1:28151048-28151154	Control	PDGF	NOTEST	0	0	0	0	1	1	no
XLOC_000436	XLOC_000436	PPP1R8	1:28157288-28178187	Control	PDGF	OK	20.1457	16.9454	-0.249584	-1.16423	0.02255	0.0818897	no
XLOC_000437	XLOC_000437	SCARNA1	1:28157288-28178187	Control	PDGF	NOTEST	2.0051	2.56077	0.3529	0	1	1	no
XLOC_008078	XLOC_008078	-	10:4570657-4570900	Control	PDGF	OK	0	2.18802	inf	#NAME?	5e-05	0.000417771	yes
XLOC_000439	XLOC_000439	SMPDL3B	1:28261503-28294651	Control	PDGF	NOTEST	0.00624626	0.0157703	1.33614	0	1	1	no
XLOC_000440	XLOC_000440	XKR8	1:28261503-28294651	Control	PDGF	OK	4.65927	5.65304	0.278923	0.766761	0.11425	0.274806	no
XLOC_000441	XLOC_000441	RP5-1053E7.2	1:28436249-28436809	Control	PDGF	NOTEST	0	0	0	0	1	1	no
XLOC_000442	XLOC_000442	AL353354.2	1:28527012-28559536	Control	PDGF	NOTEST	0	0	0	0	1	1	no
XLOC_008159	XLOC_008159	-	10:33375719-33376328	Control	PDGF	OK	0	0.425921	inf	#NAME?	5e-05	0.000417771	yes
XLOC_008343	XLOC_008343	-	10:109457413-109458387	Control	PDGF	OK	0	0.301277	inf	#NAME?	5e-05	0.000417771	yes
XLOC_000445	XLOC_000445	MED18	1:28655512-28662623	Control	PDGF	OK	10.0835	8.94891	-0.172219	-0.529081	0.2766	0.506081	no
XLOC_000446	XLOC_000446	PHACTR4	1:28696086-28826881	Control	PDGF	OK	2.54877	2.00185	-0.348473	-1.16247	0.02325	0.0839151	no
XLOC_000447	XLOC_000447	RP1-308E4.1	1:28696086-28826881	Control	PDGF	NOTEST	0	0.0287882	inf	0	1	1	no
XLOC_000448	XLOC_000448	U6atac	1:28696086-28826881	Control	PDGF	NOTEST	0	0	0	0	1	1	no
XLOC_000449	XLOC_000449	RCC1	1:28832454-28869712	Control	PDGF	OK	4767.67	5074.04	0.0898497	0.29238	0.5665	0.787141	no
XLOC_000450	XLOC_000450	snoU13	1:28832454-28869712	Control	PDGF	NOTEST	0	0	0	0	1	1	no
XLOC_008346	XLOC_008346	-	10:109481523-109481914	Control	PDGF	OK	0	0.55037	inf	#NAME?	5e-05	0.000417771	yes
XLOC_000452	XLOC_000452	RAB42	1:28915834-28969597	Control	PDGF	OK	0.931104	0.885516	-0.0724236	-0.0793149	0.86895	0.953022	no
XLOC_011601	XLOC_011601	-	11:69264295-69264704	Control	PDGF	OK	0	0.691756	inf	#NAME?	5e-05	0.000417771	yes
XLOC_000454	XLOC_000454	GMEB1	1:28994859-29046437	Control	PDGF	OK	4.79763	4.33496	-0.146305	-0.545778	0.2831	0.513942	no
XLOC_000455	XLOC_000455	SCARNA24	1:28994859-29046437	Control	PDGF	NOTEST	0	0	0	0	1	1	no
XLOC_000456	XLOC_000456	YTHDF2	1:29062647-29096388	Control	PDGF	OK	36.6309	33.7299	-0.119032	-0.540524	0.23775	0.457895	no
XLOC_000457	XLOC_000457	OPRD1	1:29138653-29190208	Control	PDGF	NOTEST	0.00552993	0.00975378	0.8187	0	1	1	no
XLOC_000458	XLOC_000458	RP1-212P9.2	1:29194086-29203848	Control	PDGF	NOTEST	0	0	0	0	1	1	no
XLOC_000459	XLOC_000459	EPB41	1:29213602-29450447	Control	PDGF	OK	0.831786	0.960724	0.20791	0.200444	0.5603	0.782594	no
XLOC_000460	XLOC_000460	Y_RNA	1:29213602-29450447	Control	PDGF	NOTEST	0	0	0	0	1	1	no
XLOC_000461	XLOC_000461	-	1:29469041-29509065	Control	PDGF	OK	0.307899	0.134037	-1.19983	-0.277782	0.53315	0.760889	no
XLOC_000462	XLOC_000462	RP11-242O24.5	1:29469041-29509065	Control	PDGF	NOTEST	0	0.0467091	inf	0	1	1	no
XLOC_000463	XLOC_000463	SRSF4	1:29469041-29509065	Control	PDGF	OK	1.43116	1.48775	0.055951	0.12715	0.80355	0.926974	no
XLOC_000464	XLOC_000464	SRSF4	1:29469041-29509065	Control	PDGF	OK	2.27626	2.15952	-0.075953	-0.141041	0.7859	0.918507	no
XLOC_000465	XLOC_000465	-	1:29469041-29509065	Control	PDGF	OK	0.153024	0.432073	1.49752	0.200905	0.608	0.818008	no
XLOC_000466	XLOC_000466	RP11-467D18.2	1:29518475-29557454	Control	PDGF	NOTEST	0.0369534	0.142349	1.94566	0	1	1	no
XLOC_013526	XLOC_013526	-	12:43505310-43507076	Control	PDGF	OK	0	0.482393	inf	#NAME?	5e-05	0.000417771	yes
XLOC_000468	XLOC_000468	AL139151.1	1:29758992-29759074	Control	PDGF	NOTEST	0	0	0	0	1	1	no
XLOC_000469	XLOC_000469	AL645944.1	1:30357748-30357852	Control	PDGF	NOTEST	0	0	0	0	1	1	no
XLOC_000470	XLOC_000470	RP5-893G23.1	1:30613109-30614454	Control	PDGF	NOTEST	0	0	0	0	1	1	no
XLOC_000471	XLOC_000471	RP3-357I16.1	1:30699369-30699462	Control	PDGF	NOTEST	0	0	0	0	1	1	no
XLOC_000472	XLOC_000472	RP4-591L5.2	1:30888671-30893955	Control	PDGF	NOTEST	0	0	0	0	1	1	no
XLOC_000473	XLOC_000473	MATN1-AS1	1:31184123-31199674	Control	PDGF	OK	0.394318	0.377049	-0.0646068	-0.0661412	0.88465	0.958654	no
XLOC_000474	XLOC_000474	RP1-65J11.1	1:31297074-31306693	Control	PDGF	NOTEST	0.0268373	0.0916009	1.77112	0	1	1	no
XLOC_000475	XLOC_000475	7SK	1:31316669-31316957	Control	PDGF	NOTEST	0	0	0	0	1	1	no
XLOC_000476	XLOC_000476	RP1-65J11.5	1:31331004-31333101	Control	PDGF	NOTEST	0	0	0	0	1	1	no
XLOC_000477	XLOC_000477	RP11-201O14.1	1:31403710-31538838	Control	PDGF	OK	0.404026	0.45668	0.176735	0.0352907	0.91675	0.971289	no
XLOC_000478	XLOC_000478	RP11-201O14.2	1:31403710-31538838	Control	PDGF	NOTEST	0	0	0	0	1	1	no
XLOC_000479	XLOC_000479	ZCCHC17	1:31769841-31850817	Control	PDGF	OK	15.3158	17.5593	0.197211	0.447113	0.37635	0.618045	no
XLOC_000480	XLOC_000480	SERINC2	1:31882411-31907525	Control	PDGF	OK	3.5535	4.4681	0.33042	1.14697	0.02325	0.0839151	no
XLOC_000481	XLOC_000481	RP11-439L8.3	1:31971840-31974167	Control	PDGF	NOTEST	0	0	0	0	1	1	no
XLOC_000482	XLOC_000482	RP11-439L8.4	1:31984035-31989846	Control	PDGF	NOTEST	0	0.00184662	inf	0	1	1	no
XLOC_014888	XLOC_014888	-	12:120379027-120379350	Control	PDGF	OK	0	1.47418	inf	#NAME?	5e-05	0.000417771	yes
XLOC_000484	XLOC_000484	HCRTR1	1:32083286-32170740	Control	PDGF	NOTEST	0.121248	0.103939	-0.222229	0	1	1	no
XLOC_000485	XLOC_000485	RP11-73M7.9	1:32083286-32170740	Control	PDGF	NOTEST	0.0317037	0	#NAME?	0	1	1	no
XLOC_000486	XLOC_000486	RP11-73M7.6	1:32083286-32170740	Control	PDGF	NOTEST	0.0737456	0.127813	0.793402	0	1	1	no
XLOC_000487	XLOC_000487	RP11-84A19.3	1:32254730-32281652	Control	PDGF	NOTEST	0	0.0767777	inf	0	1	1	no
XLOC_000488	XLOC_000488	100507229	1:32371912-32410457	Control	PDGF	OK	0.661066	0.690203	0.062227	0.019401	0.9742	0.989648	no
XLOC_000489	XLOC_000489	RP4-534N18.2	1:32371912-32410457	Control	PDGF	NOTEST	0.100405	0.110775	0.141799	0	1	1	no
XLOC_033818	XLOC_033818	-	2:18818021-18818505	Control	PDGF	OK	0	0.343471	inf	#NAME?	5e-05	0.000417771	yes
XLOC_000491	XLOC_000491	TMEM39B	1:32479295-32568467	Control	PDGF	OK	4.55279	3.8782	-0.231366	-0.343956	0.49425	0.72668	no
XLOC_000492	XLOC_000492	MIR5585	1:32479295-32568467	Control	PDGF	NOTEST	0	0	0	0	1	1	no
XLOC_000493	XLOC_000493	KPNA6	1:32573638-32642467	Control	PDGF	OK	22.4858	22.1724	-0.0202467	-0.0994297	0.83205	0.938846	no
XLOC_033922	XLOC_033922	-	2:30888340-30888733	Control	PDGF	OK	0	0.624999	inf	#NAME?	5e-05	0.000417771	yes
XLOC_000495	XLOC_000495	CCDC28B,DCDC2B,IQCC	1:32665163-32708679	Control	PDGF	OK	4.10632	4.39533	0.0981267	0.0751047	0.86975	0.953534	no
XLOC_034119	XLOC_034119	-	2:102007259-102007669	Control	PDGF	OK	0	0.44999	inf	#NAME?	5e-05	0.000417771	yes
XLOC_000497	XLOC_000497	MTMR9LP	1:32665163-32708679	Control	PDGF	NOTEST	0.286342	0.129846	-1.14094	0	1	1	no
XLOC_000498	XLOC_000498	FAM167B	1:32712833-32714457	Control	PDGF	OK	3.44068	3.59057	0.061522	0.168263	0.7472	0.900024	no
XLOC_000499	XLOC_000499	LCK	1:32716839-32751766	Control	PDGF	NOTEST	0	0.0190723	inf	0	1	1	no
XLOC_034305	XLOC_034305	-	2:168547283-168547466	Control	PDGF	OK	0	8.47708	inf	#NAME?	5e-05	0.000417771	yes
XLOC_034626	XLOC_034626	-	2:238191576-238192069	Control	PDGF	OK	0	0.420589	inf	#NAME?	5e-05	0.000417771	yes
XLOC_000502	XLOC_000502	Metazoa_SRP	1:32923435-32923733	Control	PDGF	NOTEST	0	0	0	0	1	1	no
XLOC_000503	XLOC_000503	RP1-27O5.3,ZBTB8A,ZBTB8B	1:32930657-33116579	Control	PDGF	OK	3.92804	3.09555	-0.343612	-0.828216	0.10815	0.264673	no
XLOC_000504	XLOC_000504	Y_RNA	1:32930657-33116579	Control	PDGF	NOTEST	0	0	0	0	1	1	no
XLOC_000505	XLOC_000505	RBBP4	1:33116742-33169197	Control	PDGF	OK	31.957	28.1783	-0.181549	-0.526071	0.26015	0.486323	no
XLOC_000506	XLOC_000506	KIAA1522	1:33207485-33240571	Control	PDGF	OK	1.51622	1.55582	0.0371922	0.113331	0.8181	0.932759	no
XLOC_000507	XLOC_000507	S100PBP	1:33240839-33324476	Control	PDGF	OK	11.8544	11.376	-0.0594376	-0.071064	0.83735	0.941326	no
XLOC_000508	XLOC_000508	HPCA	1:33351594-33367039	Control	PDGF	NOTEST	0.121712	0.0794753	-0.614892	0	1	1	no
XLOC_000509	XLOC_000509	AL031602.1	1:33391894-33392000	Control	PDGF	NOTEST	0	0	0	0	1	1	no
XLOC_000510	XLOC_000510	FKSG48	1:33439267-33439642	Control	PDGF	NOTEST	0.22628	0.0421161	-2.42566	0	1	1	no
XLOC_000511	XLOC_000511	RP4-803A2.1	1:33445542-33446073	Control	PDGF	NOTEST	0.118074	0.13793	0.224243	0	1	1	no
XLOC_000512	XLOC_000512	RP1-117O3.2,RP4-803A2.2	1:33452552-33546597	Control	PDGF	NOTEST	0.290817	0.291754	0.00464096	0	1	1	no
XLOC_000513	XLOC_000513	AK2	1:33452552-33546597	Control	PDGF	NOTEST	0.0374946	0.0160052	-1.22814	0	1	1	no
XLOC_035316	XLOC_035316	-	20:4448551-4450957	Control	PDGF	OK	0	0.511535	inf	#NAME?	5e-05	0.000417771	yes
XLOC_035948	XLOC_035948	-	20:23031662-23032377	Control	PDGF	OK	0	0.348183	inf	#NAME?	5e-05	0.000417771	yes
XLOC_000516	XLOC_000516	RP11-415J8.3	1:33772366-33896683	Control	PDGF	OK	2.10628	2.87592	0.449327	0.247284	0.7212	0.8866	no
XLOC_000517	XLOC_000517	PHC2	1:33772366-33896683	Control	PDGF	OK	0.564387	0.575845	0.0289947	0.0163945	0.9748	0.989855	no
XLOC_000518	XLOC_000518	RP11-415J8.5	1:33772366-33896683	Control	PDGF	NOTEST	0	0.0733435	inf	0	1	1	no
XLOC_000519	XLOC_000519	PHC2	1:33772366-33896683	Control	PDGF	OK	0.0814884	0.470146	2.52844	0.356171	0.208	0.419916	no
XLOC_000520	XLOC_000520	TLR12P	1:33931849-33934555	Control	PDGF	NOTEST	0	0	0	0	1	1	no
XLOC_036848	XLOC_036848	-	21:47501475-47501943	Control	PDGF	OK	0	0.459318	inf	#NAME?	5e-05	0.000417771	yes
XLOC_000522	XLOC_000522	RP4-580O19.2	1:33977607-33978343	Control	PDGF	NOTEST	0.0388333	0.0811856	1.06393	0	1	1	no
XLOC_000523	XLOC_000523	HSPD1P14	1:33979608-34631443	Control	PDGF	NOTEST	0.0138107	0.0113646	-0.281245	0	1	1	no
XLOC_000524	XLOC_000524	HMGB4	1:33979608-34631443	Control	PDGF	NOTEST	0.00891008	0.00261692	-1.76757	0	1	1	no
XLOC_000525	XLOC_000525	RP5-1007G16.1	1:33979608-34631443	Control	PDGF	NOTEST	0	0.0275401	inf	0	1	1	no
XLOC_000526	XLOC_000526	RNA5SP42	1:33979608-34631443	Control	PDGF	NOTEST	0	0	0	0	1	1	no
XLOC_000527	XLOC_000527	C1orf94	1:34632483-34684732	Control	PDGF	NOTEST	0	0	0	0	1	1	no
XLOC_000528	XLOC_000528	GJB5	1:35178337-35325417	Control	PDGF	NOTEST	0.0129454	0.0371394	1.52051	0	1	1	no
XLOC_000529	XLOC_000529	GJB4	1:35178337-35325417	Control	PDGF	NOTEST	0	0	0	0	1	1	no
XLOC_000530	XLOC_000530	GJB3	1:35178337-35325417	Control	PDGF	NOTEST	0.0374118	0.0282483	-0.405329	0	1	1	no
XLOC_000531	XLOC_000531	GJA4	1:35178337-35325417	Control	PDGF	NOTEST	0.116296	0.128092	0.139378	0	1	1	no
XLOC_000532	XLOC_000532	RP5-997D16.2	1:35178337-35325417	Control	PDGF	OK	1.27568	1.06899	-0.255013	-0.206923	0.69465	0.872249	no
XLOC_000533	XLOC_000533	SNORD112	1:35409356-35409425	Control	PDGF	NOTEST	0	0	0	0	1	1	no
XLOC_000534	XLOC_000534	RP11-248I9.2	1:35519068-35524872	Control	PDGF	NOTEST	0	0	0	0	1	1	no
XLOC_000535	XLOC_000535	ZMYM1	1:35525386-35582456	Control	PDGF	OK	7.37163	7.01145	-0.0722693	-0.16383	0.74595	0.89966	no
XLOC_000536	XLOC_000536	RP11-181E22.1	1:35587622-35588085	Control	PDGF	NOTEST	0	0	0	0	1	1	no
XLOC_000537	XLOC_000537	Y_RNA	1:35661569-35661663	Control	PDGF	NOTEST	0	0	0	0	1	1	no
XLOC_000538	XLOC_000538	ZMYM4	1:35734280-35887659	Control	PDGF	OK	14.5887	16.4844	0.176253	0.660041	0.08745	0.226305	no
XLOC_000539	XLOC_000539	SNORA62	1:35734280-35887659	Control	PDGF	NOTEST	0	0	0	0	1	1	no
XLOC_000540	XLOC_000540	RP4-765A10.1	1:35734280-35887659	Control	PDGF	OK	0.501686	0.613877	0.291163	0.0915034	0.88295	0.958059	no
XLOC_000541	XLOC_000541	RP4-728D4.3	1:35898987-36060929	Control	PDGF	NOTEST	0.118965	0.0494884	-1.26538	0	1	1	no
XLOC_000542	XLOC_000542	NCDN	1:35898987-36060929	Control	PDGF	OK	14.6032	18.8431	0.36775	1.11668	0.02995	0.102054	no
XLOC_000543	XLOC_000543	TFAP2E	1:35898987-36060929	Control	PDGF	NOTEST	0.292728	0.126968	-1.2051	0	1	1	no
XLOC_000544	XLOC_000544	RP5-983H21.3	1:35898987-36060929	Control	PDGF	NOTEST	0	0.285172	inf	0	1	1	no
XLOC_000545	XLOC_000545	RP11-435D7.3	1:36185818-36235583	Control	PDGF	NOTEST	0	0.0596988	inf	0	1	1	no
XLOC_000546	XLOC_000546	EIF2C4	1:36273200-36323491	Control	PDGF	OK	5.76256	4.71981	-0.287981	-0.791131	0.06335	0.180141	no
XLOC_000547	XLOC_000547	EIF2C1,EIF2C3	1:36335364-36538141	Control	PDGF	OK	16.9093	15.7488	-0.102577	-0.29205	0.49715	0.729073	no
XLOC_000548	XLOC_000548	TEKT2	1:36549675-36553876	Control	PDGF	NOTEST	0.020695	0.0403224	0.962295	0	1	1	no
XLOC_000549	XLOC_000549	ADPRHL2	1:36554475-36559533	Control	PDGF	OK	11.0233	10.0611	-0.131766	-0.566252	0.2671	0.494612	no
XLOC_000550	XLOC_000550	MAP7D1	1:36621179-36646450	Control	PDGF	OK	25.7112	31.1853	0.278468	1.01446	0.0513	0.154161	no
XLOC_000551	XLOC_000551	Metazoa_SRP	1:36657515-36657769	Control	PDGF	NOTEST	0	0	0	0	1	1	no
XLOC_000552	XLOC_000552	THRAP3	1:36689995-36771007	Control	PDGF	OK	31.0062	33.148	0.0963646	0.434421	0.33295	0.572808	no
XLOC_000553	XLOC_000553	AL591845.1,SH3D21	1:36771987-36795747	Control	PDGF	OK	0.678445	0.965334	0.508797	0.47997	0.3048	0.541042	no
XLOC_000554	XLOC_000554	-	1:36851608-36853993	Control	PDGF	NOTEST	0.216135	0.267473	0.307463	0	1	1	no
XLOC_000555	XLOC_000555	FTLP18	1:37095935-37096458	Control	PDGF	NOTEST	0	0	0	0	1	1	no
XLOC_000556	XLOC_000556	RP4-614N24.1	1:37238740-37241369	Control	PDGF	NOTEST	0	0	0	0	1	1	no
XLOC_000557	XLOC_000557	MIR4255	1:37627163-37627235	Control	PDGF	NOTEST	0	0	0	0	1	1	no
XLOC_000558	XLOC_000558	U6	1:37669210-37669317	Control	PDGF	NOTEST	0	0	0	0	1	1	no
XLOC_000559	XLOC_000559	RP5-1090E8.1	1:37796452-37796597	Control	PDGF	NOTEST	0	0	0	0	1	1	no
XLOC_000560	XLOC_000560	ZC3H12A	1:37940152-37950430	Control	PDGF	OK	2.8929	3.35734	0.214804	0.662929	0.16955	0.363091	no
XLOC_000561	XLOC_000561	FTH1P1	1:38001515-38019915	Control	PDGF	NOTEST	0.156637	0.178488	0.188401	0	1	1	no
XLOC_000562	XLOC_000562	RP3-423B22.5	1:38021842-38022108	Control	PDGF	NOTEST	0.115182	0	#NAME?	0	1	1	no
XLOC_000563	XLOC_000563	DNALI1	1:38022519-38061536	Control	PDGF	OK	1.9856	3.72452	0.907481	0.899505	0.04125	0.130801	no
XLOC_000565	XLOC_000565	snoU13	1:38179551-38230805	Control	PDGF	NOTEST	0	0	0	0	1	1	no
XLOC_000566	XLOC_000566	ACTN4P2	1:38242341-38245090	Control	PDGF	NOTEST	0	0	0	0	1	1	no
XLOC_000567	XLOC_000567	MANEAL	1:38259473-38267213	Control	PDGF	NOTEST	0.273937	0.200386	-0.451064	0	1	1	no
XLOC_000568	XLOC_000568	C1orf122	1:38268615-38326116	Control	PDGF	OK	42.2485	51.8222	0.29467	0.8896	0.07735	0.207783	no
XLOC_000569	XLOC_000569	RP11-109P14.8	1:38268615-38326116	Control	PDGF	NOTEST	0	0.02038	inf	0	1	1	no
XLOC_000570	XLOC_000570	RP11-109P14.10	1:38326368-38412732	Control	PDGF	NOTEST	0	0	0	0	1	1	no
XLOC_000571	XLOC_000571	SNORA63	1:38326368-38412732	Control	PDGF	NOTEST	0	0	0	0	1	1	no
XLOC_000572	XLOC_000572	U6	1:38326368-38412732	Control	PDGF	NOTEST	0	0	0	0	1	1	no
XLOC_000573	XLOC_000573	U6	1:38422646-38462276	Control	PDGF	NOTEST	0	0	0	0	1	1	no
XLOC_041339	XLOC_041339	-	3:145732046-145732325	Control	PDGF	OK	0	1.01808	inf	#NAME?	5e-05	0.000417771	yes
XLOC_000575	XLOC_000575	RP5-884C9.2	1:38512985-38584697	Control	PDGF	NOTEST	0.0551313	0.0642911	0.221747	0	1	1	no
XLOC_000576	XLOC_000576	MIR3659	1:38512985-38584697	Control	PDGF	NOTEST	0	0	0	0	1	1	no
XLOC_000577	XLOC_000577	U6	1:38862330-38862437	Control	PDGF	NOTEST	0	0	0	0	1	1	no
XLOC_000578	XLOC_000578	RP11-329N22.1	1:38940867-38942156	Control	PDGF	NOTEST	0	0	0	0	1	1	no
XLOC_000579	XLOC_000579	RP11-334L9.1	1:39174602-39176562	Control	PDGF	NOTEST	0	0.00278216	inf	0	1	1	no
XLOC_000580	XLOC_000580	RP5-864K19.4	1:39325671-39407484	Control	PDGF	OK	1.86179	2.22564	0.257526	0.216614	0.66885	0.856807	no
XLOC_000581	XLOC_000581	U6	1:39325671-39407484	Control	PDGF	NOTEST	0	0	0	0	1	1	no
XLOC_041456	XLOC_041456	-	3:162238883-162239725	Control	PDGF	OK	0	0.393186	inf	#NAME?	5e-05	0.000417771	yes
XLOC_041519	XLOC_041519	-	3:193419008-193419462	Control	PDGF	OK	0	0.387471	inf	#NAME?	5e-05	0.000417771	yes
XLOC_000584	XLOC_000584	-	1:39508230-39517004	Control	PDGF	OK	0.302293	0.223891	-0.433148	-0.750234	0.13935	0.316429	no
XLOC_000585	XLOC_000585	KIAA0754,MACF1	1:39546987-39953423	Control	PDGF	OK	58.5515	56.8917	-0.0414891	-0.0683703	0.74055	0.896971	no
XLOC_000586	XLOC_000586	BMP8A	1:39957317-40025332	Control	PDGF	NOTEST	0.0446117	0.0637036	0.513953	0	1	1	no
XLOC_000587	XLOC_000587	OXCT2P1	1:39957317-40025332	Control	PDGF	NOTEST	0.282552	0.193772	-0.544156	0	1	1	no
XLOC_000588	XLOC_000588	RP11-15J6.1	1:40026486-40042557	Control	PDGF	NOTEST	0	0.0488181	inf	0	1	1	no
XLOC_000589	XLOC_000589	RP1-144F13.3	1:40089824-40105617	Control	PDGF	NOTEST	0	0	0	0	1	1	no
XLOC_000590	XLOC_000590	PPIE	1:40157853-40254533	Control	PDGF	OK	17.2299	16.3463	-0.0759524	-0.323221	0.5215	0.751321	no
XLOC_000591	XLOC_000591	RP1-144F13.4	1:40157853-40254533	Control	PDGF	NOTEST	0	0	0	0	1	1	no
XLOC_000592	XLOC_000592	RP1-118J21.25	1:40254647-40255843	Control	PDGF	NOTEST	0	0	0	0	1	1	no
XLOC_000593	XLOC_000593	RP1-118J21.5	1:40361097-40367928	Control	PDGF	NOTEST	0.0387703	0.109896	1.50311	0	1	1	no
XLOC_044205	XLOC_044205	-	4:28837012-28837430	Control	PDGF	OK	0	0.486571	inf	#NAME?	5e-05	0.000417771	yes
XLOC_000595	XLOC_000595	RP3-342P20.2	1:40420801-40435667	Control	PDGF	NOTEST	0.0581232	0.191039	1.71668	0	1	1	no
XLOC_044214	XLOC_044214	-	4:28863661-28864279	Control	PDGF	OK	0	0.343951	inf	#NAME?	5e-05	0.000417771	yes
XLOC_000597	XLOC_000597	RP11-115D7.3	1:40598435-40599120	Control	PDGF	NOTEST	0	0	0	0	1	1	no
XLOC_044216	XLOC_044216	-	4:28866417-28866960	Control	PDGF	OK	0	0.317747	inf	#NAME?	5e-05	0.000417771	yes
XLOC_000599	XLOC_000599	U6	1:40627044-40706593	Control	PDGF	NOTEST	0	0	0	0	1	1	no
XLOC_000600	XLOC_000600	TMCO2	1:40711618-40717363	Control	PDGF	NOTEST	0.034012	0.0388087	0.190338	0	1	1	no
XLOC_044233	XLOC_044233	-	4:28926485-28926809	Control	PDGF	OK	0	0.560115	inf	#NAME?	0.0002	0.00147883	yes
XLOC_000602	XLOC_000602	RP1-39G22.5	1:40723778-40759856	Control	PDGF	NOTEST	0.0862835	0.024622	-1.80914	0	1	1	no
XLOC_044361	XLOC_044361	-	4:121509458-121509742	Control	PDGF	OK	0	0.881196	inf	#NAME?	5e-05	0.000417771	yes
XLOC_000604	XLOC_000604	RP1-228H13.2	1:40810521-40889011	Control	PDGF	NOTEST	0	0	0	0	1	1	no
XLOC_044513	XLOC_044513	-	4:177273718-177274460	Control	PDGF	OK	0	0.308994	inf	#NAME?	5e-05	0.000417771	yes
XLOC_000606	XLOC_000606	ZNF642	1:40942812-40983391	Control	PDGF	OK	2.19943	1.68414	-0.385114	-0.793187	0.075	0.203487	no
XLOC_000607	XLOC_000607	EXO5	1:40942812-40983391	Control	PDGF	OK	3.43391	3.82271	0.154741	0.354327	0.48365	0.717142	no
XLOC_000608	XLOC_000608	ZNF684	1:40997131-41013841	Control	PDGF	OK	1.64017	1.18247	-0.472039	-0.965075	0.04855	0.147601	no
XLOC_000609	XLOC_000609	RP1-63P18.2	1:41029205-41029331	Control	PDGF	NOTEST	0	0	0	0	1	1	no
XLOC_000610	XLOC_000610	NFYC	1:41157319-41237305	Control	PDGF	OK	8.72604	9.52103	0.12579	0.459053	0.34795	0.589311	no
XLOC_000611	XLOC_000611	MIR30E	1:41157319-41237305	Control	PDGF	NOTEST	0	0	0	0	1	1	no
XLOC_000612	XLOC_000612	MIR30C1	1:41157319-41237305	Control	PDGF	NOTEST	0	0	0	0	1	1	no
XLOC_000613	XLOC_000613	KCNQ4	1:41249683-41306124	Control	PDGF	NOTEST	0.00364347	0	#NAME?	0	1	1	no
XLOC_000614	XLOC_000614	Metazoa_SRP	1:41249683-41306124	Control	PDGF	NOTEST	0	0	0	0	1	1	no
XLOC_000615	XLOC_000615	RP5-1066H13.4	1:41329585-41342342	Control	PDGF	NOTEST	0	0.0199603	inf	0	1	1	no
XLOC_047344	XLOC_047344	-	5:37794035-37794592	Control	PDGF	OK	0	0.359655	inf	#NAME?	5e-05	0.000417771	yes
XLOC_000617	XLOC_000617	RP4-635E8.1	1:41478355-41707869	Control	PDGF	NOTEST	0.110883	0.0294718	-1.91164	0	1	1	no
XLOC_000618	XLOC_000618	RP11-399E6.1	1:41708044-41750533	Control	PDGF	OK	0.759102	0.925191	0.285457	0.381833	0.42885	0.668303	no
XLOC_000619	XLOC_000619	FOXO6	1:41827593-41849262	Control	PDGF	NOTEST	0.0723271	0.034456	-1.06978	0	1	1	no
XLOC_000620	XLOC_000620	RP11-486B10.3	1:41972035-42501596	Control	PDGF	NOTEST	0.0419214	0.197286	2.23453	0	1	1	no
XLOC_000621	XLOC_000621	RP11-486B10.4	1:41972035-42501596	Control	PDGF	NOTEST	0.0764736	0.160571	1.07018	0	1	1	no
XLOC_000622	XLOC_000622	AL451006.1	1:41972035-42501596	Control	PDGF	NOTEST	0	0	0	0	1	1	no
XLOC_000623	XLOC_000623	RP1-21K4.1	1:42506267-42507400	Control	PDGF	NOTEST	0.00879604	0	#NAME?	0	1	1	no
XLOC_000624	XLOC_000624	RP11-319C21.1	1:42606305-42607062	Control	PDGF	NOTEST	0	0	0	0	1	1	no
XLOC_000625	XLOC_000625	GUCA2B	1:42619091-42621495	Control	PDGF	NOTEST	0	0	0	0	1	1	no
XLOC_000626	XLOC_000626	RIMKLA	1:42846465-42880850	Control	PDGF	NOTEST	0.00779967	0.00647407	-0.268741	0	1	1	no
XLOC_000627	XLOC_000627	CCDC30,PPCS	1:42895999-43120335	Control	PDGF	OK	34.113	33.9035	-0.008891	-0.0395655	0.939	0.977612	no
XLOC_000628	XLOC_000628	RP11-163G10.2	1:42895999-43120335	Control	PDGF	NOTEST	0	0	0	0	1	1	no
XLOC_000629	XLOC_000629	U6	1:42895999-43120335	Control	PDGF	NOTEST	0	0	0	0	1	1	no
XLOC_000630	XLOC_000630	RP11-163G10.4	1:42895999-43120335	Control	PDGF	NOTEST	0	0	0	0	1	1	no
XLOC_000631	XLOC_000631	PPIH	1:43124095-43142453	Control	PDGF	OK	16.4937	20.2703	0.29745	1.15901	0.01995	0.0742497	no
XLOC_000633	XLOC_000633	RP5-994D16.7	1:43212001-43232755	Control	PDGF	NOTEST	0.220643	0.268232	0.281764	0	1	1	no
XLOC_050429	XLOC_050429	-	6:10721941-10722224	Control	PDGF	OK	0	0.813983	inf	#NAME?	5e-05	0.000417771	yes
XLOC_050912	XLOC_050912	-	6:135070770-135071226	Control	PDGF	OK	0	0.448646	inf	#NAME?	5e-05	0.000417771	yes
XLOC_000636	XLOC_000636	ZNF691	1:43312260-43318736	Control	PDGF	OK	2.5716	2.43452	-0.0790317	-0.244217	0.631	0.834385	no
XLOC_000637	XLOC_000637	ATP6V1E1P1	1:43368902-43369583	Control	PDGF	NOTEST	0	0	0	0	1	1	no
XLOC_000638	XLOC_000638	SLC2A1-AS1	1:43424719-43449029	Control	PDGF	OK	0.311788	0.54422	0.803627	0.955757	0.0685	0.191127	no
XLOC_000639	XLOC_000639	U6	1:43457108-43457215	Control	PDGF	NOTEST	0	0	0	0	1	1	no
XLOC_000640	XLOC_000640	FAM183A	1:43610028-43622067	Control	PDGF	NOTEST	0	0.0444332	inf	0	1	1	no
XLOC_000641	XLOC_000641	WDR65	1:43629845-43727589	Control	PDGF	NOTEST	0.0737403	0.0554671	-0.410822	0	1	1	no
XLOC_000642	XLOC_000642	RNA5SP46	1:43629845-43727589	Control	PDGF	NOTEST	0	0	0	0	1	1	no
XLOC_000643	XLOC_000643	TMEM125	1:43735664-43739673	Control	PDGF	NOTEST	0	0	0	0	1	1	no
XLOC_000644	XLOC_000644	TIE1	1:43766663-43788779	Control	PDGF	NOTEST	0.00300116	0.0197803	2.72047	0	1	1	no
XLOC_000645	XLOC_000645	MPL	1:43803477-43818443	Control	PDGF	NOTEST	0	0	0	0	1	1	no
XLOC_053897	XLOC_053897	-	7:48124817-48125303	Control	PDGF	OK	0	0.490515	inf	#NAME?	5e-05	0.000417771	yes
XLOC_000647	XLOC_000647	SZT2	1:43849587-43922666	Control	PDGF	OK	4.45755	3.58538	-0.314123	-0.651694	0.1745	0.370291	no
XLOC_000648	XLOC_000648	HYI-AS1	1:43849587-43922666	Control	PDGF	NOTEST	0.0549734	0	#NAME?	0	1	1	no
XLOC_000649	XLOC_000649	PTPRF	1:43990857-44089523	Control	PDGF	OK	3.65784	3.98955	0.125233	0.424696	0.32865	0.567944	no
XLOC_000650	XLOC_000650	KDM4A,ST3GAL3	1:44115791-44396938	Control	PDGF	OK	18.6835	16.8514	-0.148892	-0.50438	0.26725	0.494707	no
XLOC_000651	XLOC_000651	U6	1:44115791-44396938	Control	PDGF	NOTEST	0.209357	0.28422	0.441042	0	1	1	no
XLOC_000652	XLOC_000652	RP11-184I16.3	1:44115791-44396938	Control	PDGF	NOTEST	0.273803	0.152743	-0.842031	0	1	1	no
XLOC_000653	XLOC_000653	ARTN	1:44398991-44402913	Control	PDGF	NOTEST	0.130923	0.268404	1.03568	0	1	1	no
XLOC_000654	XLOC_000654	IPO13	1:44412610-44433696	Control	PDGF	OK	14.0234	16.4221	0.227807	0.844206	0.0615	0.176079	no
XLOC_000655	XLOC_000655	DPH2	1:44435671-44439041	Control	PDGF	OK	9.81054	11.0862	0.176358	0.609662	0.2327	0.451683	no
XLOC_056551	XLOC_056551	-	8:43830935-43831356	Control	PDGF	OK	0	0.488009	inf	#NAME?	5e-05	0.000417771	yes
XLOC_056558	XLOC_056558	-	8:49194263-49195095	Control	PDGF	OK	0	0.303139	inf	#NAME?	5e-05	0.000417771	yes
XLOC_000658	XLOC_000658	SLC6A9	1:44444614-44506498	Control	PDGF	OK	0.302543	0.710691	1.23208	0.391911	0.46525	0.700575	no
XLOC_056590	XLOC_056590	-	8:62679263-62679958	Control	PDGF	OK	0	0.397171	inf	#NAME?	5e-05	0.000417771	yes
XLOC_000660	XLOC_000660	KLF17	1:44584521-44600812	Control	PDGF	NOTEST	0.0346007	0.200255	2.53296	0	1	1	no
XLOC_000661	XLOC_000661	DMAP1	1:44679126-44820932	Control	PDGF	OK	4.99082	6.54659	0.391467	0.799419	0.09715	0.244497	no
XLOC_000662	XLOC_000662	U6	1:44856393-44856495	Control	PDGF	NOTEST	0	0	0	0	1	1	no
XLOC_056673	XLOC_056673	-	8:110095810-110096286	Control	PDGF	OK	0	0.384777	inf	#NAME?	5e-05	0.000417771	yes
XLOC_000664	XLOC_000664	MIR5584	1:44870865-45140250	Control	PDGF	NOTEST	0	0	0	0	1	1	no
XLOC_000665	XLOC_000665	C1orf228	1:45140363-45191263	Control	PDGF	OK	0.486596	0.521619	0.100272	0.0702379	0.78445	0.917512	no
XLOC_000666	XLOC_000666	KIF2C	1:45205489-45247988	Control	PDGF	OK	3.11435	3.42029	0.135184	0.0747359	0.8748	0.95505	no
XLOC_000667	XLOC_000667	RPS8	1:45205489-45247988	Control	PDGF	OK	723.244	763.617	0.0783665	0.387527	0.4464	0.684116	no
XLOC_000668	XLOC_000668	SNORD46	1:45205489-45247988	Control	PDGF	NOTEST	0	0	0	0	1	1	no
XLOC_000669	XLOC_000669	PLK3	1:45265380-45282004	Control	PDGF	OK	12.4652	14.0269	0.170287	0.521683	0.3118	0.549818	no
XLOC_000670	XLOC_000670	BTBD19	1:45265380-45282004	Control	PDGF	OK	3.02395	3.43164	0.182463	0.288142	0.51805	0.748286	no
XLOC_000671	XLOC_000671	RNA5SP47	1:45282284-45452421	Control	PDGF	NOTEST	0	0	0	0	1	1	no
XLOC_000672	XLOC_000672	CCNB1IP1P1	1:45282284-45452421	Control	PDGF	NOTEST	0.0645156	0.0955202	0.566158	0	1	1	no
XLOC_056785	XLOC_056785	-	8:132631575-132631887	Control	PDGF	OK	0	0.755497	inf	#NAME?	5e-05	0.000417771	yes
XLOC_000675	XLOC_000675	TOE1	1:45794834-45988719	Control	PDGF	OK	3.29272	4.22713	0.360398	0.245581	0.66795	0.856622	no
XLOC_000676	XLOC_000676	RP11-291L19.1	1:45794834-45988719	Control	PDGF	NOTEST	0	0	0	0	1	1	no
XLOC_000677	XLOC_000677	MMACHC	1:45794834-45988719	Control	PDGF	OK	3.2691	3.38647	0.0508871	0.0408113	0.93385	0.976253	no
XLOC_000678	XLOC_000678	HMGB1P48	1:45996598-45997811	Control	PDGF	NOTEST	0	0	0	0	1	1	no
XLOC_000679	XLOC_000679	AKR1A1	1:46016214-46035722	Control	PDGF	OK	46.8818	54.6603	0.221466	1.02633	0.0435	0.136319	no
XLOC_000680	XLOC_000680	NASP	1:46049284-46084566	Control	PDGF	OK	12.833	16.5498	0.366952	1.25064	0.0133	0.0538798	no
XLOC_000681	XLOC_000681	TMEM69	1:46092975-46216435	Control	PDGF	OK	10.4939	10.8123	0.0431259	0.0593867	0.9057	0.967556	no
XLOC_000682	XLOC_000682	RP11-630I5.1	1:46246948-46247629	Control	PDGF	NOTEST	0	0	0	0	1	1	no
XLOC_000683	XLOC_000683	MAST2	1:46252658-46503172	Control	PDGF	OK	10.1481	11.2422	0.147709	0.513086	0.19975	0.40815	no
XLOC_000684	XLOC_000684	RP4-533D7.4	1:46505551-46651698	Control	PDGF	NOTEST	0.0260642	0.0166516	-0.646409	0	1	1	no
XLOC_000685	XLOC_000685	RP4-533D7.3	1:46505551-46651698	Control	PDGF	NOTEST	0	0	0	0	1	1	no
XLOC_000686	XLOC_000686	RP4-533D7.5	1:46505551-46651698	Control	PDGF	NOTEST	0	0.0375409	inf	0	1	1	no
XLOC_059153	XLOC_059153	-	9:7195694-7195861	Control	PDGF	OK	0	15.2198	inf	#NAME?	0.0023	0.0124217	yes
XLOC_000688	XLOC_000688	LURAP1	1:46654305-46691663	Control	PDGF	OK	0.720358	0.909922	0.337028	0.277308	0.5964	0.809613	no
XLOC_000689	XLOC_000689	RAD54L	1:46713359-46769280	Control	PDGF	OK	1.15449	1.29088	0.161098	0.123639	0.75295	0.903477	no
XLOC_059256	XLOC_059256	-	9:22330493-22330991	Control	PDGF	OK	0	0.545074	inf	#NAME?	5e-05	0.000417771	yes
XLOC_000691	XLOC_000691	NSUN4	1:46805833-46834284	Control	PDGF	OK	11.4393	8.90606	-0.361144	-1.22597	0.01655	0.0642924	no
XLOC_000692	XLOC_000692	RP4-603I14.3	1:46836257-46836627	Control	PDGF	NOTEST	0.202846	0.206752	0.0275219	0	1	1	no
XLOC_000693	XLOC_000693	FAAH	1:46859936-46879904	Control	PDGF	OK	0.792945	0.494638	-0.680847	-0.797709	0.0584	0.169699	no
XLOC_000694	XLOC_000694	RP5-1109J22.1	1:46897800-46911374	Control	PDGF	NOTEST	0.139937	0.191692	0.454013	0	1	1	no
XLOC_000695	XLOC_000695	LINC00505	1:46921494-46948147	Control	PDGF	NOTEST	0	0.0446063	inf	0	1	1	no
XLOC_000696	XLOC_000696	DMBX1	1:46972667-46979898	Control	PDGF	NOTEST	0	0	0	0	1	1	no
XLOC_000697	XLOC_000697	TEX38	1:47098197-47184838	Control	PDGF	NOTEST	0.205818	0.106204	-0.954534	0	1	1	no
XLOC_000698	XLOC_000698	KIAA0494-AS1	1:47098197-47184838	Control	PDGF	NOTEST	0	0	0	0	1	1	no
XLOC_000699	XLOC_000699	RP11-8J9.5	1:47208000-47208805	Control	PDGF	NOTEST	0	0	0	0	1	1	no
XLOC_000700	XLOC_000700	CYP4B1	1:47223509-47285085	Control	PDGF	NOTEST	0.084415	0.0530695	-0.669617	0	1	1	no
XLOC_000701	XLOC_000701	RP11-346M5.1	1:47308766-47366109	Control	PDGF	NOTEST	0	0	0	0	1	1	no
XLOC_000702	XLOC_000702	CYP4X1	1:47427035-47516423	Control	PDGF	NOTEST	0.0269546	0.00560772	-2.26504	0	1	1	no
XLOC_000703	XLOC_000703	CYP4Z1	1:47533159-47646011	Control	PDGF	NOTEST	0	0.0302462	inf	0	1	1	no
XLOC_000704	XLOC_000704	RP11-184J23.2	1:47533159-47646011	Control	PDGF	NOTEST	0	0	0	0	1	1	no
XLOC_000705	XLOC_000705	CYP4A22	1:47533159-47646011	Control	PDGF	NOTEST	0.0157228	0.0173054	0.138366	0	1	1	no
XLOC_000706	XLOC_000706	PDZK1IP1-AS1	1:47533159-47646011	Control	PDGF	NOTEST	0.0737022	0.0620897	-0.247355	0	1	1	no
XLOC_000707	XLOC_000707	RP1-18D14.7	1:47681962-47697892	Control	PDGF	NOTEST	0	0	0	0	1	1	no
XLOC_000708	XLOC_000708	CMPK1	1:47799468-47844511	Control	PDGF	OK	70.4503	80.4822	0.192065	0.939456	0.0688	0.191671	no
XLOC_000709	XLOC_000709	FOXE3	1:47881743-47883723	Control	PDGF	NOTEST	0.0217409	0.0334901	0.623321	0	1	1	no
XLOC_000710	XLOC_000710	FOXD2	1:47901688-47906363	Control	PDGF	NOTEST	0.184545	0.222286	0.268448	0	1	1	no
XLOC_000711	XLOC_000711	AL356458.1	1:47968175-47968311	Control	PDGF	NOTEST	0	0	0	0	1	1	no
XLOC_000712	XLOC_000712	ATP6V0E1P4	1:48015867-48016425	Control	PDGF	NOTEST	0	0	0	0	1	1	no
XLOC_000713	XLOC_000713	RP11-543D5.1	1:48154134-48169055	Control	PDGF	NOTEST	0	0	0	0	1	1	no
XLOC_000714	XLOC_000714	RP11-330M19.1	1:48231307-48462567	Control	PDGF	NOTEST	0.0182805	0.00531536	-1.78206	0	1	1	no
XLOC_000715	XLOC_000715	RP4-683M8.2	1:48519216-48532873	Control	PDGF	NOTEST	0	0	0	0	1	1	no
XLOC_000716	XLOC_000716	CYP46A4P	1:48555039-48555306	Control	PDGF	NOTEST	0	0	0	0	1	1	no
XLOC_000717	XLOC_000717	AL109659.1	1:48567386-48627543	Control	PDGF	NOTEST	0.0278851	0	#NAME?	0	1	1	no
XLOC_000718	XLOC_000718	RP5-1024N4.2	1:48671636-48672515	Control	PDGF	NOTEST	0	0	0	0	1	1	no
XLOC_000719	XLOC_000719	SLC5A9	1:48688356-48714316	Control	PDGF	NOTEST	0.193865	0.0607291	-1.67459	0	1	1	no
XLOC_000720	XLOC_000720	U6	1:48727278-48937947	Control	PDGF	NOTEST	0	0	0	0	1	1	no
XLOC_000721	XLOC_000721	SPATA6	1:48727278-48937947	Control	PDGF	OK	0.372553	0.296766	-0.328122	-0.369445	0.4831	0.716486	no
XLOC_000722	XLOC_000722	RP11-329A14.1	1:48727278-48937947	Control	PDGF	NOTEST	0.0852793	0.104322	0.290773	0	1	1	no
XLOC_000723	XLOC_000723	U4	1:48727278-48937947	Control	PDGF	NOTEST	0	0	0	0	1	1	no
XLOC_000724	XLOC_000724	RP11-141A19.1	1:48998526-50489585	Control	PDGF	NOTEST	0	0	0	0	1	1	no
XLOC_000725	XLOC_000725	snoU13	1:48998526-50489585	Control	PDGF	NOTEST	0	0	0	0	1	1	no
XLOC_000726	XLOC_000726	RP11-141A19.2	1:48998526-50489585	Control	PDGF	NOTEST	0	0	0	0	1	1	no
XLOC_000727	XLOC_000727	ZNF859P	1:48998526-50489585	Control	PDGF	NOTEST	0	0	0	0	1	1	no
XLOC_000728	XLOC_000728	AL645730.1	1:48998526-50489585	Control	PDGF	NOTEST	0	0	0	0	1	1	no
XLOC_000729	XLOC_000729	AL645730.2	1:48998526-50489585	Control	PDGF	NOTEST	0	0	0	0	1	1	no
XLOC_000730	XLOC_000730	MTND2P29	1:48998526-50489585	Control	PDGF	NOTEST	0	0	0	0	1	1	no
XLOC_000731	XLOC_000731	ELAVL4	1:50513685-50669458	Control	PDGF	NOTEST	0	0.0302393	inf	0	1	1	no
XLOC_000732	XLOC_000732	RP11-492I2.1	1:50513685-50669458	Control	PDGF	NOTEST	0	0	0	0	1	1	no
XLOC_000733	XLOC_000733	RP11-183G22.1	1:50791802-50792682	Control	PDGF	NOTEST	0	0	0	0	1	1	no
XLOC_000734	XLOC_000734	FAF1	1:50903723-51425947	Control	PDGF	NOTEST	0.036401	0.0180249	-1.01399	0	1	1	no
XLOC_000735	XLOC_000735	RP5-850O15.3	1:50903723-51425947	Control	PDGF	NOTEST	0	0	0	0	1	1	no
XLOC_000736	XLOC_000736	U6	1:50903723-51425947	Control	PDGF	NOTEST	0	0	0	0	1	1	no
XLOC_000737	XLOC_000737	U6	1:50903723-51425947	Control	PDGF	NOTEST	0	0	0	0	1	1	no
XLOC_000738	XLOC_000738	PHBP12	1:50903723-51425947	Control	PDGF	OK	0.285161	0.326371	0.194738	0.0684351	0.9225	0.973132	no
XLOC_000739	XLOC_000739	MRPS6P2	1:50903723-51425947	Control	PDGF	OK	0.312839	0.485826	0.635018	0.167961	0.7845	0.917512	no
XLOC_059437	XLOC_059437	-	9:69859008-69859344	Control	PDGF	OK	0	0.771518	inf	#NAME?	5e-05	0.000417771	yes
XLOC_059596	XLOC_059596	-	9:110818414-110819082	Control	PDGF	OK	0	0.350657	inf	#NAME?	5e-05	0.000417771	yes
XLOC_000742	XLOC_000742	MIR4421	1:51525508-51525577	Control	PDGF	NOTEST	0	0	0	0	1	1	no
XLOC_000743	XLOC_000743	C1orf185	1:51567905-51613752	Control	PDGF	NOTEST	0	0	0	0	1	1	no
XLOC_000744	XLOC_000744	Y_RNA	1:51567905-51613752	Control	PDGF	NOTEST	0	0	0	0	1	1	no
XLOC_000745	XLOC_000745	AL162430.2	1:51654134-51654223	Control	PDGF	NOTEST	0	0	0	0	1	1	no
XLOC_000746	XLOC_000746	AL162430.1	1:51656554-51656630	Control	PDGF	NOTEST	0	0	0	0	1	1	no
XLOC_000747	XLOC_000747	RNF11	1:51701942-51744033	Control	PDGF	OK	71.8522	68.7789	-0.0630669	-0.228071	0.652	0.847292	no
XLOC_000748	XLOC_000748	RP11-296A18.6	1:51701942-51744033	Control	PDGF	NOTEST	0	0.0781616	inf	0	1	1	no
XLOC_000749	XLOC_000749	RP11-296A18.7	1:51701942-51744033	Control	PDGF	NOTEST	0.208446	0.174471	-0.256686	0	1	1	no
XLOC_000750	XLOC_000750	-	1:51744305-51751373	Control	PDGF	OK	0.576623	0.468649	-0.299121	-0.339503	0.5133	0.744573	no
XLOC_000751	XLOC_000751	RP11-275F13.1	1:51751792-51810788	Control	PDGF	NOTEST	0	0.0127775	inf	0	1	1	no
XLOC_000752	XLOC_000752	RP11-275F13.3	1:51819934-52027301	Control	PDGF	NOTEST	0.135228	0.193387	0.516099	0	1	1	no
XLOC_000753	XLOC_000753	U6	1:51819934-52027301	Control	PDGF	NOTEST	0	0	0	0	1	1	no
XLOC_000754	XLOC_000754	RP11-253A20.1	1:51819934-52027301	Control	PDGF	NOTEST	0.0594086	0.0474991	-0.322772	0	1	1	no
XLOC_000755	XLOC_000755	RP11-191G24.1	1:51819934-52027301	Control	PDGF	NOTEST	0	0	0	0	1	1	no
XLOC_000756	XLOC_000756	OSBPL9	1:52027537-52344477	Control	PDGF	OK	28.5746	26.6908	-0.0983905	-0.214214	0.63495	0.83687	no
XLOC_000757	XLOC_000757	SLC25A6P3	1:52027537-52344477	Control	PDGF	NOTEST	0.0344537	0.0527775	0.615265	0	1	1	no
XLOC_000758	XLOC_000758	TSEN15P2	1:52027537-52344477	Control	PDGF	OK	0.913851	0.393856	-1.21429	-0.145952	0.46835	0.703214	no
XLOC_000759	XLOC_000759	Y_RNA	1:52027537-52344477	Control	PDGF	NOTEST	0	0	0	0	1	1	no
XLOC_000760	XLOC_000760	RNA5SP48	1:52373627-52456436	Control	PDGF	NOTEST	0	0	0	0	1	1	no
XLOC_000761	XLOC_000761	RP11-91A18.1	1:52373627-52456436	Control	PDGF	NOTEST	0	0	0	0	1	1	no
XLOC_000762	XLOC_000762	Metazoa_SRP	1:52461411-52461709	Control	PDGF	NOTEST	0	0	0	0	1	1	no
XLOC_000763	XLOC_000763	RP11-91A18.4	1:52485802-52556935	Control	PDGF	OK	2.78401	2.10842	-0.401	-0.209403	0.6813	0.863761	no
XLOC_000764	XLOC_000764	RP11-91A18.5	1:52485802-52556935	Control	PDGF	NOTEST	0.0961278	0.12148	0.337687	0	1	1	no
XLOC_000765	XLOC_000765	BTF3L4	1:52485802-52556935	Control	PDGF	OK	29.0225	26.9168	-0.108668	-0.314185	0.53855	0.765057	no
XLOC_000766	XLOC_000766	ZFYVE9	1:52607671-52833691	Control	PDGF	OK	13.3872	12.9241	-0.0507922	-0.18327	0.7153	0.883572	no
XLOC_000767	XLOC_000767	Metazoa_SRP	1:52607671-52833691	Control	PDGF	NOTEST	0.398145	0.0397263	-3.32513	0	1	1	no
XLOC_000768	XLOC_000768	PDCL3P6	1:52607671-52833691	Control	PDGF	NOTEST	0.134546	0.0936096	-0.523373	0	1	1	no
XLOC_000769	XLOC_000769	ANAPC10P1	1:52607671-52833691	Control	PDGF	NOTEST	0.11595	0.079822	-0.538638	0	1	1	no
XLOC_000770	XLOC_000770	PLA2G12AP1	1:52834348-52834916	Control	PDGF	OK	0.223849	0.346127	0.628775	0.409761	0.4451	0.68322	no
XLOC_000771	XLOC_000771	PRPF38A	1:52838208-53019159	Control	PDGF	OK	7.06812	6.90217	-0.0342753	-0.0752151	0.8819	0.957758	no
XLOC_000772	XLOC_000772	snoU13	1:52838208-53019159	Control	PDGF	NOTEST	0	0	0	0	1	1	no
XLOC_000773	XLOC_000773	RP11-25O10.1	1:53038785-53039488	Control	PDGF	NOTEST	0	0	0	0	1	1	no
XLOC_000774	XLOC_000774	GPX7	1:53068043-53074723	Control	PDGF	OK	5.55459	6.02781	0.117953	0.418024	0.41485	0.655038	no
XLOC_000775	XLOC_000775	FAM159A	1:53099015-53135355	Control	PDGF	NOTEST	0	0.0234716	inf	0	1	1	no
XLOC_000776	XLOC_000776	NDUFS5P3	1:53174793-53175114	Control	PDGF	NOTEST	0	0	0	0	1	1	no
XLOC_000777	XLOC_000777	Metazoa_SRP	1:53180070-53180365	Control	PDGF	NOTEST	0	0	0	0	1	1	no
XLOC_000778	XLOC_000778	ZYG11B	1:53192125-53293020	Control	PDGF	OK	17.5765	15.2143	-0.208216	-0.964156	0.06275	0.178841	no
XLOC_000779	XLOC_000779	U2	1:53192125-53293020	Control	PDGF	NOTEST	0	0	0	0	1	1	no
XLOC_000780	XLOC_000780	ZYG11A	1:53308182-53360670	Control	PDGF	NOTEST	0.0647177	0.0749945	0.212624	0	1	1	no
XLOC_000781	XLOC_000781	RP4-631H13.6	1:53361456-53392884	Control	PDGF	OK	0.872378	0.76329	-0.192722	-0.306703	0.46605	0.701178	no
XLOC_000782	XLOC_000782	SCP2	1:53392900-53517375	Control	PDGF	OK	85.6657	86.3813	0.0120005	0.0532137	0.91945	0.971993	no
XLOC_000783	XLOC_000783	MIR1273F	1:53392900-53517375	Control	PDGF	NOTEST	0	0	0	0	1	1	no
XLOC_000784	XLOC_000784	MIR5095	1:53392900-53517375	Control	PDGF	NOTEST	0	0	0	0	1	1	no
XLOC_000785	XLOC_000785	MIR1273G	1:53392900-53517375	Control	PDGF	NOTEST	0	0	0	0	1	1	no
XLOC_067326	XLOC_067326	-	X:78173477-78173675	Control	PDGF	OK	0	2.95885	inf	#NAME?	0.00185	0.0103251	yes
XLOC_000787	XLOC_000787	RP11-334A14.8	1:53527853-53608289	Control	PDGF	NOTEST	0.0177474	0.00316425	-2.48767	0	1	1	no
XLOC_000788	XLOC_000788	CPT2	1:53662100-53686289	Control	PDGF	OK	4.13136	4.10096	-0.0106538	-0.0299785	0.9523	0.982278	no
XLOC_000789	XLOC_000789	RP5-1024G6.7	1:53686334-53689925	Control	PDGF	NOTEST	0.0137112	0.0440094	1.68246	0	1	1	no
XLOC_000790	XLOC_000790	RP5-1024G6.5	1:53692563-53793742	Control	PDGF	OK	0.477876	0.767456	0.683448	0.410869	0.4358	0.674886	no
XLOC_000791	XLOC_000791	RP4-784A16.1	1:53692563-53793742	Control	PDGF	OK	0.209134	0.444129	1.08655	0.262291	0.5901	0.804273	no
XLOC_000792	XLOC_000792	RP4-784A16.2	1:53692563-53793742	Control	PDGF	NOTEST	0.0334234	0.184334	2.46339	0	1	1	no
XLOC_000793	XLOC_000793	RP4-784A16.4	1:53692563-53793742	Control	PDGF	NOTEST	0	0.0174605	inf	0	1	1	no
XLOC_000794	XLOC_000794	RP4-784A16.5	1:53793920-53802890	Control	PDGF	NOTEST	0.0737278	0	#NAME?	0	1	1	no
XLOC_000795	XLOC_000795	DMRTB1	1:53925071-53933161	Control	PDGF	NOTEST	0	0	0	0	1	1	no
XLOC_000796	XLOC_000796	AL049745.1	1:54231132-54304533	Control	PDGF	NOTEST	0	0	0	0	1	1	no
XLOC_000797	XLOC_000797	RP4-654H19.2	1:54307219-54307505	Control	PDGF	NOTEST	0	0	0	0	1	1	no
XLOC_000798	XLOC_000798	DIO1	1:54317389-54376964	Control	PDGF	OK	0.467878	0.211185	-1.14762	-0.440693	0.0468	0.143696	no
XLOC_000799	XLOC_000799	LRRC42	1:54387029-54433841	Control	PDGF	OK	14.5322	15.1746	0.0624057	0.238752	0.63015	0.834031	no
XLOC_000800	XLOC_000800	AL353898.1	1:54474411-54483856	Control	PDGF	NOTEST	0	0	0	0	1	1	no
XLOC_000801	XLOC_000801	AL161915.1,TCEANC2	1:54519233-54578192	Control	PDGF	OK	2.59856	3.21322	0.306307	0.740307	0.09595	0.241932	no
XLOC_000802	XLOC_000802	RP4-758J24.4	1:54519233-54578192	Control	PDGF	NOTEST	0	0	0	0	1	1	no
XLOC_067451	XLOC_067451	-	X:143443074-143443497	Control	PDGF	OK	0	0.457596	inf	#NAME?	5e-05	0.000417771	yes
XLOC_000804	XLOC_000804	C1orf191	1:54690180-54879157	Control	PDGF	NOTEST	0.162535	0.147202	-0.142953	0	1	1	no
XLOC_000805	XLOC_000805	RP5-997D24.3	1:54690180-54879157	Control	PDGF	NOTEST	0	0.050459	inf	0	1	1	no
XLOC_000806	XLOC_000806	RP4-705F19.1	1:54881928-54886533	Control	PDGF	NOTEST	0	0	0	0	1	1	no
XLOC_000807	XLOC_000807	AC099796.1	1:54970340-54970443	Control	PDGF	NOTEST	0	0	0	0	1	1	no
XLOC_000808	XLOC_000808	RP5-866L20.2	1:54990496-54990604	Control	PDGF	NOTEST	0	0	0	0	1	1	no
XLOC_000809	XLOC_000809	SNORD112	1:54991058-54991126	Control	PDGF	NOTEST	0	0	0	0	1	1	no
XLOC_000810	XLOC_000810	RP5-866L20.3	1:55002468-55003431	Control	PDGF	NOTEST	0	0	0	0	1	1	no
XLOC_000812	XLOC_000812	HEATR8,TTC4	1:55107458-55208453	Control	PDGF	OK	11.4147	11.0935	-0.0411814	-0.138321	0.78815	0.919577	no
XLOC_000813	XLOC_000813	RP11-67L3.2	1:55245384-55266940	Control	PDGF	NOTEST	0	0	0	0	1	1	no
XLOC_000814	XLOC_000814	C1orf177	1:55271735-55307925	Control	PDGF	NOTEST	0	0	0	0	1	1	no
XLOC_000815	XLOC_000815	RP11-67L3.4,RP11-67L3.5	1:55314137-55354523	Control	PDGF	OK	2.19805	4.20051	0.934341	0.375536	0.626	0.831281	no
XLOC_000816	XLOC_000816	TMEM61	1:55446464-55457966	Control	PDGF	NOTEST	0	0.015489	inf	0	1	1	no
XLOC_000817	XLOC_000817	BSND	1:55464605-55476556	Control	PDGF	NOTEST	0.0028853	0.00231755	-0.31612	0	1	1	no
XLOC_000819	XLOC_000819	RP11-101C11.1	1:55683533-55699850	Control	PDGF	NOTEST	0	0.0274297	inf	0	1	1	no
XLOC_000820	XLOC_000820	GYG1P3	1:55683533-55699850	Control	PDGF	NOTEST	0.00732685	0	#NAME?	0	1	1	no
XLOC_000821	XLOC_000821	MIR4422	1:55683533-55699850	Control	PDGF	NOTEST	0	0	0	0	1	1	no
XLOC_000822	XLOC_000822	GOT2P1	1:55833138-55834447	Control	PDGF	NOTEST	0	0	0	0	1	1	no
XLOC_000823	XLOC_000823	U6	1:55864186-55864293	Control	PDGF	NOTEST	0	0	0	0	1	1	no
XLOC_000824	XLOC_000824	RP11-466L17.1	1:56046709-56200675	Control	PDGF	NOTEST	0.110401	0.0238463	-2.21091	0	1	1	no
XLOC_000825	XLOC_000825	RP11-90C4.1	1:56289479-56333921	Control	PDGF	NOTEST	0	0	0	0	1	1	no
XLOC_000826	XLOC_000826	RP11-90C4.3	1:56410759-56415792	Control	PDGF	NOTEST	0	0	0	0	1	1	no
XLOC_000827	XLOC_000827	RP1-158P9.1	1:56611392-56620896	Control	PDGF	NOTEST	0	0.0114419	inf	0	1	1	no
XLOC_000828	XLOC_000828	-	1:56728542-56731183	Control	PDGF	NOTEST	0.210592	0.162316	-0.375645	0	1	1	no
XLOC_000829	XLOC_000829	-	1:56754320-56758718	Control	PDGF	NOTEST	0.244028	0.155041	-0.654396	0	1	1	no
XLOC_000830	XLOC_000830	-	1:56768589-56771710	Control	PDGF	NOTEST	0.169004	0.0892671	-0.920855	0	1	1	no
XLOC_000831	XLOC_000831	-	1:56794424-56798361	Control	PDGF	NOTEST	0.226052	0.108685	-1.05651	0	1	1	no
XLOC_000832	XLOC_000832	-	1:56817854-56819416	Control	PDGF	OK	0.574487	0.294754	-0.962765	-1.07299	0.03935	0.126416	no
XLOC_006808	XLOC_006808	-	10:110301182-110307667	Control	PDGF	OK	0.00989757	0.775694	6.29227	4.01572	0.0109	0.0458426	yes
XLOC_000834	XLOC_000834	-	1:56828601-56830002	Control	PDGF	OK	0.333391	0.18799	-0.826556	-0.805915	0.1206	0.286234	no
XLOC_000835	XLOC_000835	-	1:56839767-56840623	Control	PDGF	OK	0.395852	0.0928389	-2.09216	-1.37832	0.04625	0.142422	no
XLOC_000836	XLOC_000836	AC119674.1	1:56842071-56847114	Control	PDGF	NOTEST	0.237721	0.126246	-0.913036	0	1	1	no
XLOC_000837	XLOC_000837	-	1:56849693-56852048	Control	PDGF	NOTEST	0.269638	0.116665	-1.20866	0	1	1	no
XLOC_000838	XLOC_000838	-	1:56852394-56854938	Control	PDGF	OK	0.332054	0.189693	-0.807754	-1.13472	0.0316	0.106286	no
XLOC_006784	XLOC_006784	-	10:109935279-109942888	Control	PDGF	OK	0.0169715	0.98628	5.86081	4.80556	0.00125	0.0073379	yes
XLOC_006805	XLOC_006805	-	10:110257762-110288598	Control	PDGF	OK	0.0161044	0.745336	5.53236	10.0791	5e-05	0.000417771	yes
XLOC_000841	XLOC_000841	-	1:56871870-56874095	Control	PDGF	NOTEST	0.258162	0.195352	-0.402202	0	1	1	no
XLOC_000842	XLOC_000842	-	1:56874185-56875738	Control	PDGF	OK	0.464158	0.218931	-1.08414	-1.26942	0.0222	0.0808824	no
XLOC_000843	XLOC_000843	-	1:56875843-56878699	Control	PDGF	OK	0.371128	0.222091	-0.740768	-1.26075	0.017	0.0656084	no
XLOC_000844	XLOC_000844	-	1:56878871-56880138	Control	PDGF	OK	0.408564	0.131117	-1.63971	-1.42877	0.01805	0.0688	no
XLOC_006789	XLOC_006789	-	10:109960370-109985195	Control	PDGF	OK	0.0199228	0.899124	5.49603	9.01515	5e-05	0.000417771	yes
XLOC_056982	XLOC_056982	-	9:21682988-21690257	Control	PDGF	OK	0.0499061	2.0249	5.34249	3.57917	0.00065	0.00417236	yes
XLOC_006790	XLOC_006790	-	10:109985513-110037189	Control	PDGF	OK	0.0265425	1.04038	5.29267	13.6254	5e-05	0.000417771	yes
XLOC_006801	XLOC_006801	-	10:110228774-110251975	Control	PDGF	OK	0.0228084	0.873646	5.25941	8.97124	5e-05	0.000417771	yes
XLOC_000849	XLOC_000849	-	1:56907076-56911088	Control	PDGF	OK	0.42732	0.324358	-0.397732	-0.854694	0.09165	0.234062	no
XLOC_000851	XLOC_000851	-	1:56920210-56921669	Control	PDGF	NOTEST	0.214919	0.215288	0.00247838	0	1	1	no
XLOC_000852	XLOC_000852	-	1:56922062-56928375	Control	PDGF	OK	0.352564	0.248576	-0.504198	-1.19138	0.0225	0.0817674	no
XLOC_000853	XLOC_000853	-	1:56928766-56932719	Control	PDGF	OK	0.303268	0.238238	-0.348194	-0.648256	0.2097	0.422243	no
XLOC_000854	XLOC_000854	-	1:56933164-56936669	Control	PDGF	NOTEST	0.263178	0.136592	-0.946166	0	1	1	no
XLOC_000855	XLOC_000855	-	1:56936916-56937831	Control	PDGF	OK	0.313481	0.140431	-1.15852	-0.95222	0.0763	0.205956	no
XLOC_000856	XLOC_000856	-	1:56938033-56943450	Control	PDGF	NOTEST	0.284248	0.178416	-0.671907	0	1	1	no
XLOC_000857	XLOC_000857	-	1:56945458-56947789	Control	PDGF	OK	0.535996	0.366497	-0.548419	-0.946902	0.0688	0.191671	no
XLOC_000858	XLOC_000858	-	1:56953873-56955483	Control	PDGF	OK	0.325877	0.102666	-1.66637	-1.36613	0.0209	0.0770985	no
XLOC_000859	XLOC_000859	PPAP2B	1:56956733-57110974	Control	PDGF	OK	0.684901	0.164044	-2.06182	-0.923493	0.4315	0.670453	no
XLOC_000861	XLOC_000861	PRKAA2	1:57110994-57181008	Control	PDGF	OK	0.657533	0.500927	-0.392463	-1.2096	0.0192	0.0720467	no
XLOC_000862	XLOC_000862	C8A	1:57320478-57383894	Control	PDGF	NOTEST	0	0.00835164	inf	0	1	1	no
XLOC_000863	XLOC_000863	RP5-1103B4.3	1:57394882-59012474	Control	PDGF	NOTEST	0	0	0	0	1	1	no
XLOC_000864	XLOC_000864	AL161740.1	1:57394882-59012474	Control	PDGF	NOTEST	0	0	0	0	1	1	no
XLOC_000865	XLOC_000865	RP6-239D12.1	1:57394882-59012474	Control	PDGF	NOTEST	0.0283295	0	#NAME?	0	1	1	no
XLOC_000866	XLOC_000866	DAB1	1:57394882-59012474	Control	PDGF	OK	0.697579	0	#NAME?	#NAME?	0.0476	0.145329	no
XLOC_000867	XLOC_000867	RP6-102O10.1	1:57394882-59012474	Control	PDGF	OK	0.318911	0.0522786	-2.60886	-0.880598	0.1553	0.340316	no
XLOC_000868	XLOC_000868	AL137855.1	1:57394882-59012474	Control	PDGF	NOTEST	0	0	0	0	1	1	no
XLOC_000869	XLOC_000869	RP4-737A23.2	1:57394882-59012474	Control	PDGF	NOTEST	0	0	0	0	1	1	no
XLOC_000870	XLOC_000870	RP11-393I23.4	1:57394882-59012474	Control	PDGF	NOTEST	0	0	0	0	1	1	no
XLOC_000871	XLOC_000871	RP11-393I23.3	1:57394882-59012474	Control	PDGF	NOTEST	0	0	0	0	1	1	no
XLOC_000872	XLOC_000872	Y_RNA	1:59181240-59223710	Control	PDGF	NOTEST	0.108921	0.00988857	-3.46138	0	1	1	no
XLOC_000873	XLOC_000873	Y_RNA	1:59181240-59223710	Control	PDGF	NOTEST	0	0	0	0	1	1	no
XLOC_000874	XLOC_000874	AL136985.1	1:59226677-59232730	Control	PDGF	NOTEST	0.253949	0.173379	-0.550606	0	1	1	no
XLOC_000875	XLOC_000875	RP4-794H19.2	1:59244458-59369431	Control	PDGF	NOTEST	0.0274509	0.0182048	-0.592537	0	1	1	no
XLOC_000876	XLOC_000876	PHBP3	1:59465347-59466166	Control	PDGF	NOTEST	0	0	0	0	1	1	no
XLOC_000877	XLOC_000877	RP4-794H19.4	1:59486058-59510286	Control	PDGF	OK	0.473862	0.81778	0.787244	0.641217	0.26455	0.491297	no
XLOC_000878	XLOC_000878	FGGY	1:59762309-60254854	Control	PDGF	OK	5.80995	4.88009	-0.251617	-0.560328	0.24535	0.468304	no
XLOC_000879	XLOC_000879	RP4-782L23.1	1:59762309-60254854	Control	PDGF	NOTEST	0	0.0730018	inf	0	1	1	no
XLOC_000880	XLOC_000880	HOOK1	1:60280457-60342050	Control	PDGF	NOTEST	0.0148036	0.00878188	-0.753347	0	1	1	no
XLOC_000881	XLOC_000881	PGBD4P8	1:60563086-60563648	Control	PDGF	NOTEST	0.0292685	0.0345282	0.23843	0	1	1	no
XLOC_000882	XLOC_000882	RP11-575B7.3	1:60580546-60615351	Control	PDGF	NOTEST	0	0	0	0	1	1	no
XLOC_000883	XLOC_000883	NFIA	1:61330930-61928465	Control	PDGF	OK	10.5279	8.12605	-0.373598	-1.14101	0.01905	0.0716044	no
XLOC_000884	XLOC_000884	AC099791.1	1:62094702-62094793	Control	PDGF	NOTEST	0	0	0	0	1	1	no
XLOC_000885	XLOC_000885	RP11-430G17.1	1:62119865-62120580	Control	PDGF	NOTEST	0.0356806	0.0484485	0.441312	0	1	1	no
XLOC_006796	XLOC_006796	-	10:110079133-110114696	Control	PDGF	OK	0.0231482	0.800299	5.11157	10.9316	5e-05	0.000417771	yes
XLOC_000887	XLOC_000887	U6	1:62207673-62629592	Control	PDGF	NOTEST	0	0	0	0	1	1	no
XLOC_000888	XLOC_000888	U6	1:62207673-62629592	Control	PDGF	NOTEST	0	0	0	0	1	1	no
XLOC_000889	XLOC_000889	LAMTOR5P1	1:62207673-62629592	Control	PDGF	NOTEST	0.109626	0	#NAME?	0	1	1	no
XLOC_000890	XLOC_000890	Metazoa_SRP	1:62207673-62629592	Control	PDGF	NOTEST	0	0.0495501	inf	0	1	1	no
XLOC_000891	XLOC_000891	MIR3116-1	1:62207673-62629592	Control	PDGF	NOTEST	0	0	0	0	1	1	no
XLOC_000892	XLOC_000892	RP5-1155K23.2	1:62654802-62655625	Control	PDGF	NOTEST	0	0	0	0	1	1	no
XLOC_000893	XLOC_000893	RP5-1155K23.1	1:62656193-62656598	Control	PDGF	NOTEST	0	0	0	0	1	1	no
XLOC_000894	XLOC_000894	L1TD1	1:62660502-62678000	Control	PDGF	NOTEST	0.0119927	0.0262697	1.13124	0	1	1	no
XLOC_006800	XLOC_006800	-	10:110181898-110228611	Control	PDGF	OK	0.0272052	0.873469	5.0048	13.217	5e-05	0.000417771	yes
XLOC_000896	XLOC_000896	ANGPTL3	1:62920398-63176365	Control	PDGF	OK	0.462803	0.451573	-0.0354417	-0.00966328	0.97725	0.990891	no
XLOC_000897	XLOC_000897	AL138847.1	1:62920398-63176365	Control	PDGF	OK	0.477435	0.626132	0.391161	0.160634	0.84355	0.943542	no
XLOC_000898	XLOC_000898	RP11-230B22.1	1:62920398-63176365	Control	PDGF	NOTEST	0.109076	0.251665	1.20618	0	1	1	no
XLOC_000899	XLOC_000899	ATG4C	1:63249805-63331739	Control	PDGF	OK	5.49286	5.74913	0.0657847	0.209593	0.6719	0.858429	no
XLOC_000900	XLOC_000900	RP4-771M4.3	1:63361679-63367310	Control	PDGF	NOTEST	0	0.0283159	inf	0	1	1	no
XLOC_000901	XLOC_000901	RP4-771M4.2	1:63370850-63371153	Control	PDGF	NOTEST	0	0	0	0	1	1	no
XLOC_000902	XLOC_000902	RP11-5P4.2	1:63489877-63491329	Control	PDGF	NOTEST	0	0	0	0	1	1	no
XLOC_000903	XLOC_000903	RP11-335E6.2	1:63604920-63782902	Control	PDGF	NOTEST	0	0	0	0	1	1	no
XLOC_000904	XLOC_000904	RP11-335E6.3	1:63604920-63782902	Control	PDGF	NOTEST	0	0.0118993	inf	0	1	1	no
XLOC_000905	XLOC_000905	AL138935.1	1:63604920-63782902	Control	PDGF	NOTEST	0	0.0259516	inf	0	1	1	no
XLOC_000906	XLOC_000906	FOXD3	1:63786554-63790797	Control	PDGF	NOTEST	0	0.01539	inf	0	1	1	no
XLOC_000907	XLOC_000907	Y_RNA	1:63803933-63804043	Control	PDGF	NOTEST	0	0	0	0	1	1	no
XLOC_000908	XLOC_000908	ALG6	1:63833260-63904233	Control	PDGF	OK	7.56797	8.02902	0.0853179	0.28894	0.5667	0.787201	no
XLOC_000909	XLOC_000909	EFCAB7	1:63906275-64125916	Control	PDGF	OK	3.94856	4.07354	0.0449555	0.0624728	0.899	0.965129	no
XLOC_000910	XLOC_000910	DLEU2L	1:63906275-64125916	Control	PDGF	NOTEST	0.245169	0.161328	-0.603778	0	1	1	no
XLOC_000911	XLOC_000911	PGM1	1:63906275-64125916	Control	PDGF	OK	28.3232	27.8171	-0.0260113	-0.120438	0.80765	0.928392	no
XLOC_000912	XLOC_000912	Metazoa_SRP	1:63906275-64125916	Control	PDGF	NOTEST	0.382176	0.0459056	-3.0575	0	1	1	no
XLOC_006785	XLOC_006785	-	10:109943481-109949404	Control	PDGF	OK	0.0135318	0.421567	4.96134	3.95039	0.0011	0.00655327	yes
XLOC_000914	XLOC_000914	UBE2U	1:64669309-64733051	Control	PDGF	NOTEST	0	0.0126964	inf	0	1	1	no
XLOC_000915	XLOC_000915	CACHD1	1:64935809-65158741	Control	PDGF	OK	2.95512	2.45742	-0.266067	-0.93804	0.06285	0.179075	no
XLOC_000916	XLOC_000916	MIR4794	1:64935809-65158741	Control	PDGF	NOTEST	0	0	0	0	1	1	no
XLOC_000917	XLOC_000917	RAVER2	1:65210777-65432187	Control	PDGF	OK	1.318	0.971149	-0.440589	-0.233723	0.7298	0.89138	no
XLOC_000918	XLOC_000918	RP11-182I10.1	1:65210777-65432187	Control	PDGF	NOTEST	0.167442	0.110298	-0.602249	0	1	1	no
XLOC_000919	XLOC_000919	RP11-182I10.2	1:65210777-65432187	Control	PDGF	OK	0.41205	0.243378	-0.75962	-0.0561622	0.62945	0.833445	no
XLOC_044164	XLOC_044164	-	4:28669970-28675751	Control	PDGF	OK	0.0135531	0.417034	4.94347	3.78631	0.00165	0.00935466	yes
XLOC_000921	XLOC_000921	RP4-700A9.1	1:65613231-65698042	Control	PDGF	NOTEST	0	0	0	0	1	1	no
XLOC_006799	XLOC_006799	-	10:110167420-110179152	Control	PDGF	OK	0.030838	0.924509	4.90591	7.38259	5e-05	0.000417771	yes
XLOC_006806	XLOC_006806	-	10:110288899-110300365	Control	PDGF	OK	0.0178228	0.483816	4.76266	6.54476	5e-05	0.000417771	yes
XLOC_000924	XLOC_000924	RP4-630A11.3	1:65886247-66107242	Control	PDGF	NOTEST	0.108357	0.264807	1.28915	0	1	1	no
XLOC_000925	XLOC_000925	snoU13	1:65886247-66107242	Control	PDGF	NOTEST	0	0	0	0	1	1	no
XLOC_006797	XLOC_006797	-	10:110115196-110165189	Control	PDGF	OK	0.0405759	1.09416	4.75306	11.0382	5e-05	0.000417771	yes
XLOC_000928	XLOC_000928	MIR3117	1:66998237-67214437	Control	PDGF	NOTEST	0	0	0	0	1	1	no
XLOC_000929	XLOC_000929	TCTEX1D1	1:67218141-67244470	Control	PDGF	OK	1.09519	0.724349	-0.59642	-0.815546	0.06295	0.179335	no
XLOC_000930	XLOC_000930	RP11-342H21.2	1:67278567-67460263	Control	PDGF	NOTEST	0	0	0	0	1	1	no
XLOC_000932	XLOC_000932	IL23R	1:67632082-67725662	Control	PDGF	NOTEST	0	0	0	0	1	1	no
XLOC_000933	XLOC_000933	U6	1:67632082-67725662	Control	PDGF	NOTEST	0	0	0	0	1	1	no
XLOC_000934	XLOC_000934	RP4-763G1.1	1:67743734-67744462	Control	PDGF	NOTEST	0	0	0	0	1	1	no
XLOC_000935	XLOC_000935	IL12RB2	1:67773046-67865674	Control	PDGF	OK	0.177044	0.324116	0.872402	0.881121	0.0235	0.084498	no
XLOC_000936	XLOC_000936	U6	1:67869660-67896431	Control	PDGF	NOTEST	0	0	0	0	1	1	no
XLOC_000937	XLOC_000937	RP4-763G1.2	1:67995312-67998012	Control	PDGF	NOTEST	0	0	0	0	1	1	no
XLOC_000938	XLOC_000938	U6	1:68006809-68006916	Control	PDGF	NOTEST	0	0	0	0	1	1	no
XLOC_000939	XLOC_000939	RP11-393N21.1	1:68026755-68027129	Control	PDGF	NOTEST	0	0	0	0	1	1	no
XLOC_000941	XLOC_000941	GNG12-AS1	1:68167148-68698803	Control	PDGF	OK	0.841512	1.15203	0.453123	0.0659686	0.6683	0.856622	no
XLOC_000942	XLOC_000942	RP4-609E1.2	1:68167148-68698803	Control	PDGF	NOTEST	0.0453517	0.048436	0.0949239	0	1	1	no
XLOC_000943	XLOC_000943	AL157407.1	1:68167148-68698803	Control	PDGF	NOTEST	0	0	0	0	1	1	no
XLOC_000944	XLOC_000944	WLS	1:68167148-68698803	Control	PDGF	OK	0.762569	1.28642	0.754421	0.272181	0.7625	0.907939	no
XLOC_000945	XLOC_000945	COX6B1P7	1:68748070-68748305	Control	PDGF	NOTEST	0	0	0	0	1	1	no
XLOC_000946	XLOC_000946	RP4-694A7.2	1:68939834-69004310	Control	PDGF	NOTEST	0.0250199	0.1905	2.92865	0	1	1	no
XLOC_000947	XLOC_000947	DEPDC1	1:68939834-69004310	Control	PDGF	OK	0.166109	0.594109	1.8386	0.780747	0.4445	0.68277	no
XLOC_000948	XLOC_000948	RP4-694A7.4	1:68939834-69004310	Control	PDGF	NOTEST	0.0339034	0.101133	1.57676	0	1	1	no
XLOC_000949	XLOC_000949	RP11-424D14.1	1:69521580-69650686	Control	PDGF	NOTEST	0	0	0	0	1	1	no
XLOC_000950	XLOC_000950	RP3-380B4.1	1:69898937-69901092	Control	PDGF	NOTEST	0	0	0	0	1	1	no
XLOC_000951	XLOC_000951	LRRC7	1:70034080-70719570	Control	PDGF	NOTEST	0.0723865	0.107483	0.570311	0	1	1	no
XLOC_000952	XLOC_000952	Metazoa_SRP	1:70034080-70719570	Control	PDGF	NOTEST	0	0	0	0	1	1	no
XLOC_000953	XLOC_000953	PIN1P1	1:70034080-70719570	Control	PDGF	NOTEST	0	0	0	0	1	1	no
XLOC_000954	XLOC_000954	SRSF11	1:70034080-70719570	Control	PDGF	OK	65.2749	53.0414	-0.29941	-0.885679	0.0876	0.226634	no
XLOC_000955	XLOC_000955	HHLA3	1:70723291-70851022	Control	PDGF	OK	3.96172	3.07144	-0.36721	-0.351159	0.50375	0.735525	no
XLOC_000956	XLOC_000956	CTH	1:70876714-70909162	Control	PDGF	OK	4.61311	3.5614	-0.373295	-1.09261	0.0286	0.0984576	no
XLOC_000957	XLOC_000957	RP11-42O15.2	1:70996208-70997175	Control	PDGF	NOTEST	0	0	0	0	1	1	no
XLOC_000958	XLOC_000958	RP5-952N6.1	1:71172135-71252151	Control	PDGF	NOTEST	0	0.00263799	inf	0	1	1	no
XLOC_000959	XLOC_000959	RP3-333A15.1	1:71318035-71513491	Control	PDGF	NOTEST	0	0.0513518	inf	0	1	1	no
XLOC_000960	XLOC_000960	ZRANB2-AS1	1:71514537-71546980	Control	PDGF	OK	0.355063	0.278021	-0.35288	-0.0891852	0.83155	0.938647	no
XLOC_000962	XLOC_000962	RP11-386O9.2	1:71547006-72748417	Control	PDGF	NOTEST	0	0.0176587	inf	0	1	1	no
XLOC_000963	XLOC_000963	RP11-82L20.1	1:71547006-72748417	Control	PDGF	NOTEST	0	0	0	0	1	1	no
XLOC_000964	XLOC_000964	GDI2P2	1:71547006-72748417	Control	PDGF	OK	2.40022	0.100234	-4.58172	-1.46018	0.1578	0.344214	no
XLOC_000965	XLOC_000965	RP11-292O17.1	1:72767154-72767512	Control	PDGF	NOTEST	0	0	0	0	1	1	no
XLOC_000966	XLOC_000966	RP11-262K1.1	1:73214603-73364823	Control	PDGF	NOTEST	0	0	0	0	1	1	no
XLOC_000967	XLOC_000967	KRT8P21	1:73570474-73571965	Control	PDGF	NOTEST	0	0.0043337	inf	0	1	1	no
XLOC_000968	XLOC_000968	RP4-598G3.1	1:73771852-73820934	Control	PDGF	NOTEST	0	0.00411905	inf	0	1	1	no
XLOC_000969	XLOC_000969	RP11-275A6.1,RP11-275A6.2	1:74100898-74180897	Control	PDGF	NOTEST	0	0	0	0	1	1	no
XLOC_000970	XLOC_000970	U4atac	1:74349395-74349505	Control	PDGF	NOTEST	0	0	0	0	1	1	no
XLOC_000971	XLOC_000971	FPGT,FPGT-TNNI3K,TNNI3K	1:74663906-75010112	Control	PDGF	OK	5.63749	4.96742	-0.182555	-0.436603	0.3604	0.602158	no
XLOC_000972	XLOC_000972	RP4-650F12.2	1:74663906-75010112	Control	PDGF	NOTEST	0	0	0	0	1	1	no
XLOC_000973	XLOC_000973	RP4-612J11.1	1:75033794-75139422	Control	PDGF	NOTEST	0	0	0	0	1	1	no
XLOC_000974	XLOC_000974	TYW3	1:75167842-75232532	Control	PDGF	OK	13.9288	14.2182	0.0296735	0.0925595	0.84755	0.944697	no
XLOC_000975	XLOC_000975	RP11-93N20.1	1:75428997-75430802	Control	PDGF	NOTEST	0	0	0	0	1	1	no
XLOC_000976	XLOC_000976	LHX8	1:75593514-75627218	Control	PDGF	NOTEST	0.00799964	0	#NAME?	0	1	1	no
XLOC_000977	XLOC_000977	U6	1:75648729-75648832	Control	PDGF	NOTEST	0	0	0	0	1	1	no
XLOC_000978	XLOC_000978	RP11-87O11.1	1:75667815-76076801	Control	PDGF	NOTEST	0	0	0	0	1	1	no
XLOC_000979	XLOC_000979	RP4-595K12.1	1:75667815-76076801	Control	PDGF	NOTEST	0	0	0	0	1	1	no
XLOC_000980	XLOC_000980	ACADM,RABGGTB	1:76190035-76260764	Control	PDGF	OK	63.7447	68.2016	0.0975002	0.430848	0.38295	0.624435	no
XLOC_000981	XLOC_000981	MSH4	1:76262566-76378923	Control	PDGF	NOTEST	0.0104889	0.0259697	1.30796	0	1	1	no
XLOC_000982	XLOC_000982	AL445464.1	1:76262566-76378923	Control	PDGF	NOTEST	0	0	0	0	1	1	no
XLOC_000983	XLOC_000983	RP11-550H2.1	1:76477008-76485041	Control	PDGF	NOTEST	0	0	0	0	1	1	no
XLOC_000984	XLOC_000984	RP11-550H2.2	1:76507375-76531913	Control	PDGF	NOTEST	0	0	0	0	1	1	no
XLOC_000985	XLOC_000985	ST6GALNAC3	1:76540403-77100286	Control	PDGF	OK	0.457205	0.443589	-0.0436167	-0.0585948	0.9049	0.967223	no
XLOC_000986	XLOC_000986	TPI1P1	1:77165473-77166223	Control	PDGF	NOTEST	0	0.0560933	inf	0	1	1	no
XLOC_000987	XLOC_000987	AC104458.1	1:77183824-77183926	Control	PDGF	NOTEST	0	0	0	0	1	1	no
XLOC_000988	XLOC_000988	U6	1:77218819-77218925	Control	PDGF	NOTEST	0	0	0	0	1	1	no
XLOC_000989	XLOC_000989	ST6GALNAC5	1:77333125-77531396	Control	PDGF	NOTEST	0.0168993	0.0231243	0.452446	0	1	1	no
XLOC_000990	XLOC_000990	AC096951.1	1:77333125-77531396	Control	PDGF	NOTEST	0	0	0	0	1	1	no
XLOC_000991	XLOC_000991	RP4-706A16.2	1:77533604-77544167	Control	PDGF	NOTEST	0	0	0	0	1	1	no
XLOC_000992	XLOC_000992	RP4-706A16.3	1:77554659-77685115	Control	PDGF	NOTEST	0.246534	0.177763	-0.471835	0	1	1	no
XLOC_000993	XLOC_000993	RP11-363H12.1	1:77554659-77685115	Control	PDGF	NOTEST	0.0832372	0.09549	0.198121	0	1	1	no
XLOC_000994	XLOC_000994	-	1:77685191-77690974	Control	PDGF	OK	0.304559	0.321009	0.0758922	0.167138	0.7517	0.902787	no
XLOC_000995	XLOC_000995	AK5	1:77747438-78150104	Control	PDGF	OK	30.422	40.8816	0.426334	0.964386	0.0345	0.113713	no
XLOC_000996	XLOC_000996	U7	1:77747438-78150104	Control	PDGF	NOTEST	0	0	0	0	1	1	no
XLOC_000997	XLOC_000997	RNA5SP20	1:77747438-78150104	Control	PDGF	NOTEST	0	0	0	0	1	1	no
XLOC_000998	XLOC_000998	Metazoa_SRP	1:77747438-78150104	Control	PDGF	OK	0.836641	0.614351	-0.445546	-0.054781	0.7746	0.91387	no
XLOC_000999	XLOC_000999	FAM73A	1:78245265-78345364	Control	PDGF	OK	8.98422	9.62734	0.0997446	0.395025	0.41925	0.65939	no
XLOC_001000	XLOC_001000	NSRP1P1	1:78245265-78345364	Control	PDGF	NOTEST	0.0710962	0.0868983	0.289555	0	1	1	no
XLOC_001001	XLOC_001001	RP11-181C21.6	1:78245265-78345364	Control	PDGF	NOTEST	0	0.100222	inf	0	1	1	no
XLOC_044184	XLOC_044184	-	4:28734950-28740820	Control	PDGF	OK	0.0181726	0.416833	4.51963	3.95961	0.00015	0.00113765	yes
XLOC_001004	XLOC_001004	RP11-386I14.3	1:78346342-78605193	Control	PDGF	OK	0.53502	0.129666	-2.04479	-0.158727	0.2271	0.443863	no
XLOC_001005	XLOC_001005	RP11-183M13.1	1:78695282-79006290	Control	PDGF	NOTEST	0.124957	0.081632	-0.614228	0	1	1	no
XLOC_001008	XLOC_001008	IFI44	1:79115480-79129841	Control	PDGF	OK	2.61212	3.09166	0.243161	0.572933	0.2422	0.463748	no
XLOC_001009	XLOC_001009	RP4-641G12.3	1:79131956-79132380	Control	PDGF	NOTEST	0.11682	0	#NAME?	0	1	1	no
XLOC_001010	XLOC_001010	AC104837.1	1:79152744-79152845	Control	PDGF	NOTEST	0	0	0	0	1	1	no
XLOC_001011	XLOC_001011	RP4-641G12.4	1:79214757-79216344	Control	PDGF	NOTEST	0	0	0	0	1	1	no
XLOC_001012	XLOC_001012	RP4-726F1.1	1:79789453-79790534	Control	PDGF	NOTEST	0	0	0	0	1	1	no
XLOC_001013	XLOC_001013	ADH5P2	1:79986764-79987888	Control	PDGF	NOTEST	0	0.00557525	inf	0	1	1	no
XLOC_001014	XLOC_001014	RP11-339A11.2	1:80580627-80582603	Control	PDGF	NOTEST	0	0	0	0	1	1	no
XLOC_001015	XLOC_001015	HMGB1P18	1:80749036-80749655	Control	PDGF	NOTEST	0	0	0	0	1	1	no
XLOC_001016	XLOC_001016	RP11-115A15.2	1:80961587-80961918	Control	PDGF	NOTEST	0	0	0	0	1	1	no
XLOC_001017	XLOC_001017	RP5-887A10.1	1:81000662-81112473	Control	PDGF	NOTEST	0	0	0	0	1	1	no
XLOC_001018	XLOC_001018	MTND2P30	1:81546474-81546856	Control	PDGF	NOTEST	0	0	0	0	1	1	no
XLOC_001019	XLOC_001019	RP3-445O10.1	1:81674252-81674895	Control	PDGF	NOTEST	0	0	0	0	1	1	no
XLOC_001020	XLOC_001020	7SK	1:81717473-81717781	Control	PDGF	NOTEST	0	0	0	0	1	1	no
XLOC_001022	XLOC_001022	RP11-159J16.1	1:81771844-82458527	Control	PDGF	NOTEST	0	0	0	0	1	1	no
XLOC_001023	XLOC_001023	RP5-837I24.1	1:81771844-82458527	Control	PDGF	NOTEST	0	0.00329196	inf	0	1	1	no
XLOC_001024	XLOC_001024	RP5-837I24.6	1:81771844-82458527	Control	PDGF	NOTEST	0	0	0	0	1	1	no
XLOC_001025	XLOC_001025	ST13P20	1:81771844-82458527	Control	PDGF	NOTEST	0	0.0119336	inf	0	1	1	no
XLOC_001026	XLOC_001026	RP4-601K24.1	1:83368865-83632498	Control	PDGF	NOTEST	0.00875448	0	#NAME?	0	1	1	no
XLOC_001027	XLOC_001027	RP11-413G15.1	1:83911735-83920454	Control	PDGF	NOTEST	0	0	0	0	1	1	no
XLOC_001029	XLOC_001029	RP5-836J3.1	1:83982368-84326706	Control	PDGF	NOTEST	0	0.0189582	inf	0	1	1	no
XLOC_001030	XLOC_001030	AL035706.1	1:83982368-84326706	Control	PDGF	NOTEST	0	0	0	0	1	1	no
XLOC_001031	XLOC_001031	PRKACB	1:84543744-84704181	Control	PDGF	OK	9.1022	8.65829	-0.0721319	-0.282855	0.5459	0.771454	no
XLOC_001032	XLOC_001032	RP11-486G15.1	1:84543744-84704181	Control	PDGF	OK	0.823586	0.520797	-0.661198	-0.282666	0.7029	0.877015	no
XLOC_001033	XLOC_001033	RP11-82H13.2	1:84710016-84710260	Control	PDGF	NOTEST	0.140993	0	#NAME?	0	1	1	no
XLOC_001034	XLOC_001034	SNORA2	1:84743003-84743140	Control	PDGF	NOTEST	0	0	0	0	1	1	no
XLOC_001036	XLOC_001036	DNASE2B	1:84864214-84880701	Control	PDGF	NOTEST	0	0.0104136	inf	0	1	1	no
XLOC_001037	XLOC_001037	RPF1	1:84944941-84963473	Control	PDGF	OK	19.679	21.0685	0.0984259	0.459917	0.36735	0.60895	no
XLOC_001038	XLOC_001038	SPATA1	1:84964007-85040165	Control	PDGF	OK	0.852071	1.1922	0.484579	0.185866	0.53165	0.759939	no
XLOC_001039	XLOC_001039	WDR63	1:85464829-85598991	Control	PDGF	OK	0.935088	1.13483	0.279297	0.408922	0.3383	0.578291	no
XLOC_001040	XLOC_001040	MIR4423	1:85599476-85599556	Control	PDGF	NOTEST	0	0	0	0	1	1	no
XLOC_001041	XLOC_001041	Y_RNA	1:85726743-85731243	Control	PDGF	OK	0.256201	0.484182	0.918272	0.49641	0.0841	0.220021	no
XLOC_001042	XLOC_001042	RP11-131L23.1	1:85731930-86044046	Control	PDGF	OK	2.88054	1.5374	-0.90584	-0.210997	0.4272	0.666924	no
XLOC_001043	XLOC_001043	AL590113.1	1:85731930-86044046	Control	PDGF	NOTEST	0	0	0	0	1	1	no
XLOC_005781	XLOC_005781	-	1:222186440-222195939	Control	PDGF	OK	0.0320411	0.572917	4.16033	5.95152	5e-05	0.000417771	yes
XLOC_001046	XLOC_001046	SNORD81	1:86057962-86058039	Control	PDGF	NOTEST	0	0	0	0	1	1	no
XLOC_001047	XLOC_001047	RP11-290M5.2	1:86064813-86066417	Control	PDGF	NOTEST	0	0	0	0	1	1	no
XLOC_001048	XLOC_001048	RP4-682E18.1	1:86194915-86622626	Control	PDGF	NOTEST	0	0.00882189	inf	0	1	1	no
XLOC_001049	XLOC_001049	CLCA2	1:86889768-86922241	Control	PDGF	NOTEST	0.154361	0.126578	-0.286284	0	1	1	no
XLOC_001050	XLOC_001050	CLCA1	1:86934050-86965972	Control	PDGF	NOTEST	0.00188797	0.00387903	1.03886	0	1	1	no
XLOC_001051	XLOC_001051	CLCA4	1:87012760-87158886	Control	PDGF	NOTEST	0	0.0018536	inf	0	1	1	no
XLOC_001052	XLOC_001052	CLCA3P	1:87012760-87158886	Control	PDGF	NOTEST	0.0031108	0.0161076	2.37239	0	1	1	no
XLOC_001054	XLOC_001054	RP4-612B15.2	1:87250595-87251150	Control	PDGF	NOTEST	0	0	0	0	1	1	no
XLOC_001056	XLOC_001056	RP11-384B12.3	1:87380330-87634884	Control	PDGF	OK	0.111197	0.610675	2.45728	0.60431	0.29555	0.529734	no
XLOC_001057	XLOC_001057	AL139139.1	1:87380330-87634884	Control	PDGF	NOTEST	0	0	0	0	1	1	no
XLOC_001058	XLOC_001058	-	1:87718458-87742448	Control	PDGF	OK	0.008501	0.411304	5.59643	0.918701	0.24325	0.465181	no
XLOC_001059	XLOC_001059	LMO4	1:87794150-87815120	Control	PDGF	OK	28.0381	31.2134	0.15478	0.598712	0.241	0.462289	no
XLOC_001060	XLOC_001060	RP11-76N22.3	1:89003195-89303062	Control	PDGF	NOTEST	0	0	0	0	1	1	no
XLOC_001061	XLOC_001061	PKN2	1:89003195-89303062	Control	PDGF	OK	23.3857	21.2379	-0.138987	-0.330591	0.4132	0.65372	no
XLOC_001062	XLOC_001062	U6	1:89003195-89303062	Control	PDGF	NOTEST	0	0	0	0	1	1	no
XLOC_001063	XLOC_001063	-	1:89386567-89458643	Control	PDGF	OK	0.336407	0.277333	-0.278591	-0.0810088	0.88325	0.958068	no
XLOC_001064	XLOC_001064	RP11-82K18.2	1:89386567-89458643	Control	PDGF	NOTEST	0.27786	0.291041	0.0668624	0	1	1	no
XLOC_001065	XLOC_001065	RP4-620F22.2	1:89724632-89738544	Control	PDGF	NOTEST	0	0	0	0	1	1	no
XLOC_001066	XLOC_001066	RP5-908D6.1	1:89790204-89800563	Control	PDGF	NOTEST	0	0	0	0	1	1	no
XLOC_001067	XLOC_001067	GBP6	1:89829616-89853719	Control	PDGF	NOTEST	0.0273726	0.00263133	-3.37887	0	1	1	no
XLOC_001068	XLOC_001068	CAPNS1P1	1:89859591-89860224	Control	PDGF	NOTEST	0	0	0	0	1	1	no
XLOC_001069	XLOC_001069	GBP1P1	1:89873237-89891802	Control	PDGF	NOTEST	0.0224571	0.00317624	-2.82178	0	1	1	no
XLOC_001070	XLOC_001070	LRRC8B	1:89990394-90402644	Control	PDGF	OK	1.25875	2.28644	0.861108	1.09684	0.0224	0.0814778	no
XLOC_001071	XLOC_001071	RP11-413E1.4	1:89990394-90402644	Control	PDGF	NOTEST	0	0	0	0	1	1	no
XLOC_001073	XLOC_001073	RP5-943J3.1	1:89990394-90402644	Control	PDGF	NOTEST	0	0.0168994	inf	0	1	1	no
XLOC_001074	XLOC_001074	ZNF326	1:90460670-90502943	Control	PDGF	OK	6.17599	5.30033	-0.220588	-0.702532	0.1735	0.36895	no
XLOC_001075	XLOC_001075	U3	1:91123306-91123520	Control	PDGF	NOTEST	0	0	0	0	1	1	no
XLOC_001076	XLOC_001076	RP4-665J23.2	1:91317315-91319843	Control	PDGF	NOTEST	0	0	0	0	1	1	no
XLOC_001077	XLOC_001077	RP5-924G13.2	1:91489475-91490361	Control	PDGF	NOTEST	0	0	0	0	1	1	no
XLOC_001078	XLOC_001078	Y_RNA	1:91726322-91870426	Control	PDGF	NOTEST	0	0	0	0	1	1	no
XLOC_001079	XLOC_001079	FEN1P1	1:91726322-91870426	Control	PDGF	NOTEST	0.00532913	0	#NAME?	0	1	1	no
XLOC_004771	XLOC_004771	-	1:222159568-222173110	Control	PDGF	OK	0.0261612	0.454392	4.11844	6.17131	5e-05	0.000417771	yes
XLOC_001081	XLOC_001081	RP11-91I11.1	1:92065727-92065878	Control	PDGF	NOTEST	0	0	0	0	1	1	no
XLOC_001082	XLOC_001082	HSP90B3P	1:92100567-92109639	Control	PDGF	NOTEST	0	0	0	0	1	1	no
XLOC_001083	XLOC_001083	Metazoa_SRP	1:92404825-92405131	Control	PDGF	NOTEST	0	0	0	0	1	1	no
XLOC_001084	XLOC_001084	BRDT	1:92414927-92479983	Control	PDGF	NOTEST	0	0	0	0	1	1	no
XLOC_001085	XLOC_001085	EPHX4	1:92495538-92529093	Control	PDGF	NOTEST	0.00994565	0.168728	4.08449	0	1	1	no
XLOC_001086	XLOC_001086	LPCAT2BP	1:92531862-92533396	Control	PDGF	NOTEST	0	0	0	0	1	1	no
XLOC_001087	XLOC_001087	BTBD8,KIAA1107	1:92545861-92650280	Control	PDGF	OK	1.56344	1.07551	-0.539708	-1.10794	0.0438	0.136981	no
XLOC_001088	XLOC_001088	PRKAR1AP	1:92545861-92650280	Control	PDGF	NOTEST	0.0402058	0.0511926	0.348533	0	1	1	no
XLOC_001089	XLOC_001089	RP4-775D17.1	1:92668704-92669548	Control	PDGF	NOTEST	0	0	0	0	1	1	no
XLOC_001090	XLOC_001090	C1orf146	1:92683496-92867726	Control	PDGF	NOTEST	0	0	0	0	1	1	no
XLOC_001091	XLOC_001091	RPAP2	1:92683496-92867726	Control	PDGF	OK	11.7101	10.2952	-0.185782	-0.456843	0.37245	0.614307	no
XLOC_001092	XLOC_001092	RP11-330C7.3	1:92974252-93257961	Control	PDGF	OK	0.242126	0.3917	0.693991	0.335846	0.54885	0.773964	no
XLOC_001093	XLOC_001093	CCNJP2	1:92974252-93257961	Control	PDGF	NOTEST	0.179067	0.217352	0.27953	0	1	1	no
XLOC_001094	XLOC_001094	RPL5	1:93297614-93307483	Control	PDGF	OK	590.869	680.26	0.203247	1.05167	0.0413	0.130856	no
XLOC_001095	XLOC_001095	SNORA66	1:93297614-93307483	Control	PDGF	NOTEST	0	0	0	0	1	1	no
XLOC_001096	XLOC_001096	SNORA66	1:93297614-93307483	Control	PDGF	NOTEST	0	0	0	0	1	1	no
XLOC_001097	XLOC_001097	SNORA51	1:93307723-93427057	Control	PDGF	NOTEST	0	0	0	0	1	1	no
XLOC_001098	XLOC_001098	RP11-386I23.1	1:93307723-93427057	Control	PDGF	NOTEST	0.0420976	0.0516956	0.296305	0	1	1	no
XLOC_001099	XLOC_001099	U6	1:93475813-93475908	Control	PDGF	NOTEST	0	0	0	0	1	1	no
XLOC_001100	XLOC_001100	7SK	1:93491808-93492099	Control	PDGF	NOTEST	0	0	0	0	1	1	no
XLOC_001101	XLOC_001101	MTF2	1:93544791-93604876	Control	PDGF	OK	5.28401	5.29188	0.00214635	0.0057147	0.99205	0.995226	no
XLOC_001102	XLOC_001102	CCDC18	1:93611248-93838902	Control	PDGF	OK	9.93315	11.4737	0.208005	0.170189	0.7229	0.887493	no
XLOC_001103	XLOC_001103	DR1	1:93611248-93838902	Control	PDGF	OK	36.8509	38.6233	0.0677696	0.217924	0.6686	0.856669	no
XLOC_001104	XLOC_001104	Y_RNA	1:93851267-93851374	Control	PDGF	NOTEST	0	0	0	0	1	1	no
XLOC_001106	XLOC_001106	RP5-1033H22.2	1:94027346-94314495	Control	PDGF	OK	1.55209	2.05659	0.406038	0.223944	0.6847	0.866319	no
XLOC_001107	XLOC_001107	MIR760	1:94027346-94314495	Control	PDGF	NOTEST	0	0	0	0	1	1	no
XLOC_001108	XLOC_001108	RP4-561L24.3	1:94027346-94314495	Control	PDGF	NOTEST	0.131477	0.116281	-0.177196	0	1	1	no
XLOC_001109	XLOC_001109	RP11-78O9.1	1:94610666-94611175	Control	PDGF	NOTEST	0	0	0	0	1	1	no
XLOC_001110	XLOC_001110	Metazoa_SRP	1:94614543-94740624	Control	PDGF	NOTEST	0	0	0	0	1	1	no
XLOC_001111	XLOC_001111	snoU13	1:94614543-94740624	Control	PDGF	NOTEST	0	0	0	0	1	1	no
XLOC_001112	XLOC_001112	RP11-148B18.1	1:94614543-94740624	Control	PDGF	NOTEST	0	0	0	0	1	1	no
XLOC_001113	XLOC_001113	GAPDHP29	1:94767593-94768578	Control	PDGF	NOTEST	0	0.0239205	inf	0	1	1	no
XLOC_001114	XLOC_001114	RP11-148B18.3	1:94798822-94800404	Control	PDGF	OK	0.171976	0.382133	1.15187	0.637141	0.23205	0.450814	no
XLOC_001115	XLOC_001115	ABCD3	1:94883932-94984222	Control	PDGF	OK	19.6251	21.5866	0.137436	0.610953	0.2274	0.444201	no
XLOC_001116	XLOC_001116	SLC44A3	1:95285897-95362420	Control	PDGF	OK	1.50419	1.25427	-0.262143	-0.519846	0.25345	0.478171	no
XLOC_001117	XLOC_001117	RP4-639F20.1	1:95392886-95428932	Control	PDGF	OK	2.661	1.80249	-0.561976	-1.18386	0.0189	0.0712409	no
XLOC_001118	XLOC_001118	RP11-313A24.1	1:95448296-95538501	Control	PDGF	NOTEST	0.0706621	0	#NAME?	0	1	1	no
XLOC_001119	XLOC_001119	TMEM56	1:95582893-95699538	Control	PDGF	NOTEST	0.124212	0.113029	-0.136116	0	1	1	no
XLOC_001120	XLOC_001120	RP11-57H12.2	1:95582893-95699538	Control	PDGF	NOTEST	0	0	0	0	1	1	no
XLOC_001121	XLOC_001121	RWDD3	1:95699710-95729610	Control	PDGF	OK	6.22773	7.55482	0.27869	0.808393	0.11225	0.27146	no
XLOC_001122	XLOC_001122	RP4-617C6.1	1:95940292-95944912	Control	PDGF	NOTEST	0	0	0	0	1	1	no
XLOC_001123	XLOC_001123	RP11-286B14.1	1:95975715-96247898	Control	PDGF	NOTEST	0	0	0	0	1	1	no
XLOC_001124	XLOC_001124	AC092812.1	1:96352095-96352182	Control	PDGF	NOTEST	0	0	0	0	1	1	no
XLOC_001125	XLOC_001125	RP11-147C23.1	1:96403456-96488436	Control	PDGF	NOTEST	0	0.0248044	inf	0	1	1	no
XLOC_001126	XLOC_001126	U1	1:96691456-96691616	Control	PDGF	NOTEST	0	0	0	0	1	1	no
XLOC_001127	XLOC_001127	RP4-736I12.1	1:96856207-96856949	Control	PDGF	NOTEST	0	0.0190361	inf	0	1	1	no
XLOC_001128	XLOC_001128	UBE2WP1	1:96884149-96884489	Control	PDGF	NOTEST	0	0	0	0	1	1	no
XLOC_001129	XLOC_001129	EEF1A1P11	1:96912485-96913874	Control	PDGF	NOTEST	0.0337157	0.0430978	0.354191	0	1	1	no
XLOC_001130	XLOC_001130	Metazoa_SRP	1:97048764-97049081	Control	PDGF	NOTEST	0	0	0	0	1	1	no
XLOC_001131	XLOC_001131	PTBP2	1:97187220-97284617	Control	PDGF	OK	8.84937	7.04012	-0.329974	-0.949617	0.04895	0.148659	no
XLOC_001132	XLOC_001132	AL592205.1	1:97368254-97368348	Control	PDGF	NOTEST	0	0	0	0	1	1	no
XLOC_001133	XLOC_001133	AL592205.2	1:97401100-97401219	Control	PDGF	NOTEST	0	0	0	0	1	1	no
XLOC_001134	XLOC_001134	DPYD-AS1	1:97541863-98386645	Control	PDGF	NOTEST	0.26151	0.217793	-0.26391	0	1	1	no
XLOC_001135	XLOC_001135	SEC63P1	1:97541863-98386645	Control	PDGF	NOTEST	0.180444	0.212727	0.237449	0	1	1	no
XLOC_001136	XLOC_001136	RPL26P9	1:97541863-98386645	Control	PDGF	OK	0.407755	0.212362	-0.941176	-0.162926	0.58245	0.799334	no
XLOC_001137	XLOC_001137	RP11-272L13.2	1:97541863-98386645	Control	PDGF	OK	1.21245	0.47988	-1.33718	-0.336267	0.5582	0.780911	no
XLOC_001138	XLOC_001138	DPYD-AS2	1:97541863-98386645	Control	PDGF	OK	0.50799	0.423129	-0.263705	-0.0782689	0.8473	0.944697	no
XLOC_001139	XLOC_001139	RP4-672J20.1	1:98542573-98543054	Control	PDGF	NOTEST	0	0	0	0	1	1	no
XLOC_001140	XLOC_001140	RP5-1070A16.1	1:98676302-98738214	Control	PDGF	NOTEST	0.0391073	0.0120605	-1.69715	0	1	1	no
XLOC_001141	XLOC_001141	AL160056.1	1:98838940-98839055	Control	PDGF	NOTEST	0	0	0	0	1	1	no
XLOC_001142	XLOC_001142	SNX7	1:99126588-99226058	Control	PDGF	OK	32.797	38.6785	0.23797	1.22184	0.01655	0.0642924	no
XLOC_001143	XLOC_001143	RP5-896L10.1	1:99355805-99614408	Control	PDGF	NOTEST	0	0.00240695	inf	0	1	1	no
XLOC_001144	XLOC_001144	RP11-234N17.1	1:99355805-99614408	Control	PDGF	NOTEST	0	0	0	0	1	1	no
XLOC_001145	XLOC_001145	LPPR4	1:99729508-99775146	Control	PDGF	NOTEST	0.0566281	0.0500145	-0.179173	0	1	1	no
XLOC_001146	XLOC_001146	RP4-735N21.1	1:99929933-99930332	Control	PDGF	NOTEST	0	0	0	0	1	1	no
XLOC_001147	XLOC_001147	PALMD	1:100111498-100160097	Control	PDGF	NOTEST	0.0715439	0.0188326	-1.92559	0	1	1	no
XLOC_001148	XLOC_001148	HMGB3P10	1:100163797-100164734	Control	PDGF	NOTEST	0	0.0208201	inf	0	1	1	no
XLOC_001149	XLOC_001149	Y_RNA	1:100257217-100257309	Control	PDGF	NOTEST	0	0	0	0	1	1	no
XLOC_001150	XLOC_001150	AL451051.1	1:100295020-100295093	Control	PDGF	NOTEST	0	0	0	0	1	1	no
XLOC_001151	XLOC_001151	RP4-581O6.1	1:100308165-100308317	Control	PDGF	NOTEST	0	0	0	0	1	1	no
XLOC_001152	XLOC_001152	AGL	1:100315481-100389579	Control	PDGF	OK	9.67439	8.80469	-0.135898	-0.601867	0.19645	0.403463	no
XLOC_001153	XLOC_001153	SLC35A3	1:100433938-100493225	Control	PDGF	OK	10.8531	11.4489	0.0771076	0.251639	0.62265	0.829205	no
XLOC_001154	XLOC_001154	U6	1:100433938-100493225	Control	PDGF	NOTEST	0	0	0	0	1	1	no
XLOC_001155	XLOC_001155	RP4-714D9.5	1:100496121-100501188	Control	PDGF	OK	0.367737	0.283624	-0.374695	-0.692529	0.175	0.37092	no
XLOC_044196	XLOC_044196	-	4:28791537-28794094	Control	PDGF	OK	0.0362777	0.610857	4.07368	3.19182	0.0011	0.00655327	yes
XLOC_001157	XLOC_001157	RP4-714D9.4	1:100503652-100598511	Control	PDGF	NOTEST	0	0	0	0	1	1	no
XLOC_001158	XLOC_001158	TRMT13	1:100598628-100715580	Control	PDGF	OK	5.91984	5.25934	-0.170675	-0.418654	0.38755	0.628835	no
XLOC_001159	XLOC_001159	BRI3P1	1:100598628-100715580	Control	PDGF	NOTEST	0.074559	0.121417	0.703512	0	1	1	no
XLOC_001160	XLOC_001160	RP11-305E17.4	1:100598628-100715580	Control	PDGF	NOTEST	0	0	0	0	1	1	no
XLOC_044170	XLOC_044170	-	4:28686891-28688715	Control	PDGF	OK	0.0357374	0.597739	4.06401	2.65571	0.0052	0.0247744	yes
XLOC_001162	XLOC_001162	MIR553	1:100731762-100758675	Control	PDGF	NOTEST	0	0	0	0	1	1	no
XLOC_001163	XLOC_001163	CDC14A	1:100810032-100985833	Control	PDGF	OK	1.31991	0.973487	-0.439201	-0.968549	0.0427	0.134569	no
XLOC_001164	XLOC_001164	GPR88	1:101003692-101007574	Control	PDGF	NOTEST	0.00283544	0.0049007	0.789415	0	1	1	no
XLOC_001165	XLOC_001165	RP11-84O12.3	1:101117502-101117823	Control	PDGF	NOTEST	0	0	0	0	1	1	no
XLOC_001166	XLOC_001166	VCAM1	1:101185304-101204601	Control	PDGF	NOTEST	0.0914846	0.0198914	-2.20139	0	1	1	no
XLOC_001167	XLOC_001167	SLC30A7	1:101337942-101447714	Control	PDGF	OK	24.7655	23.1224	-0.0990373	-0.300454	0.55935	0.781648	no
XLOC_001168	XLOC_001168	AC093157.1	1:101455051-101552821	Control	PDGF	OK	0.335559	0.38671	0.204684	0.135152	0.7926	0.922033	no
XLOC_001169	XLOC_001169	RP11-421L21.2	1:101455051-101552821	Control	PDGF	OK	0.316036	0.240836	-0.392034	-0.123235	0.85565	0.947138	no
XLOC_001170	XLOC_001170	RP11-421L21.3	1:101455051-101552821	Control	PDGF	OK	4.52103	4.20681	-0.103927	-0.135444	0.79435	0.922547	no
XLOC_001171	XLOC_001171	SCARNA16	1:101598708-101598895	Control	PDGF	NOTEST	0	0	0	0	1	1	no
XLOC_001172	XLOC_001172	S1PR1	1:101702320-101707631	Control	PDGF	OK	3.78211	2.91482	-0.375782	-0.966912	0.05435	0.161201	no
XLOC_001173	XLOC_001173	RP4-575N6.5	1:101708713-101709305	Control	PDGF	NOTEST	0.0705807	0.027616	-1.35377	0	1	1	no
XLOC_001174	XLOC_001174	RP4-575N6.2	1:101721829-101722172	Control	PDGF	NOTEST	0	0	0	0	1	1	no
XLOC_001175	XLOC_001175	RP11-157N3.1	1:101788892-101855859	Control	PDGF	NOTEST	0	0	0	0	1	1	no
XLOC_001176	XLOC_001176	RP11-411H5.1	1:102189297-102195170	Control	PDGF	NOTEST	0	0.0228233	inf	0	1	1	no
XLOC_001177	XLOC_001177	U6	1:102268129-102462586	Control	PDGF	NOTEST	0	0	0	0	1	1	no
XLOC_001178	XLOC_001178	DNAJA1P5	1:102268129-102462586	Control	PDGF	NOTEST	0	0	0	0	1	1	no
XLOC_001179	XLOC_001179	RP11-347K2.1	1:103817768-103835986	Control	PDGF	NOTEST	0	0	0	0	1	1	no
XLOC_001180	XLOC_001180	RP11-153F1.2	1:103957500-104068115	Control	PDGF	NOTEST	0	0	0	0	1	1	no
XLOC_001181	XLOC_001181	7SK	1:103957500-104068115	Control	PDGF	NOTEST	0.242585	0.313852	0.371595	0	1	1	no
XLOC_001183	XLOC_001183	AMY2A	1:104159998-104168402	Control	PDGF	NOTEST	0	0.00987048	inf	0	1	1	no
XLOC_001184	XLOC_001184	AMY1A	1:104197911-104207173	Control	PDGF	NOTEST	0	0	0	0	1	1	no
XLOC_001185	XLOC_001185	AMYP1	1:104256344-104262493	Control	PDGF	NOTEST	0	0	0	0	1	1	no
XLOC_001186	XLOC_001186	AMY1C	1:104293027-104301312	Control	PDGF	NOTEST	0	0	0	0	1	1	no
XLOC_001187	XLOC_001187	RP11-97C18.1	1:104469188-104470428	Control	PDGF	NOTEST	0	0	0	0	1	1	no
XLOC_001188	XLOC_001188	RP11-364B6.1,RP11-364B6.2	1:104615631-104619709	Control	PDGF	NOTEST	0.159858	0.0670538	-1.2534	0	1	1	no
XLOC_001189	XLOC_001189	RP11-414B7.1	1:105976615-105977443	Control	PDGF	NOTEST	0	0	0	0	1	1	no
XLOC_001190	XLOC_001190	SEPT2P1	1:106240660-106240840	Control	PDGF	NOTEST	0	0	0	0	1	1	no
XLOC_001191	XLOC_001191	RP11-90H3.1	1:106434360-106436139	Control	PDGF	NOTEST	0	0	0	0	1	1	no
XLOC_001192	XLOC_001192	RP5-947P14.1	1:106615868-106627121	Control	PDGF	NOTEST	0	0	0	0	1	1	no
XLOC_001193	XLOC_001193	RP11-233E12.1	1:107360860-107380815	Control	PDGF	NOTEST	0	0	0	0	1	1	no
XLOC_001194	XLOC_001194	PRMT6	1:107599266-107601916	Control	PDGF	OK	6.50319	7.04313	0.115069	0.479075	0.3516	0.593223	no
XLOC_001196	XLOC_001196	RP11-270C12.3	1:108047824-108048070	Control	PDGF	NOTEST	0	0	0	0	1	1	no
XLOC_001197	XLOC_001197	VAV3-AS1	1:108113781-108537229	Control	PDGF	NOTEST	0	0	0	0	1	1	no
XLOC_001198	XLOC_001198	RP11-356N1.2	1:108614103-108617141	Control	PDGF	NOTEST	0	0	0	0	1	1	no
XLOC_001199	XLOC_001199	SLC25A24	1:108671205-108744113	Control	PDGF	NOTEST	0.0610116	0.113633	0.897233	0	1	1	no
XLOC_001200	XLOC_001200	RP11-483I13.5	1:108671205-108744113	Control	PDGF	OK	3.6542	3.85113	0.0757244	0.0756248	0.87915	0.956311	no
XLOC_001201	XLOC_001201	NBPF6	1:108803817-109013624	Control	PDGF	NOTEST	0.018808	0.00535499	-1.81239	0	1	1	no
XLOC_001202	XLOC_001202	RP11-131J3.1	1:108803817-109013624	Control	PDGF	NOTEST	0	0	0	0	1	1	no
XLOC_001203	XLOC_001203	ST13P21	1:109044979-109046077	Control	PDGF	NOTEST	0.00839179	0	#NAME?	0	1	1	no
XLOC_001204	XLOC_001204	RP5-964H19.2	1:109051195-109051865	Control	PDGF	NOTEST	0	0	0	0	1	1	no
XLOC_001206	XLOC_001206	PRPF38B	1:109233593-109246693	Control	PDGF	OK	14.455	12.1783	-0.247263	-0.921335	0.07135	0.196428	no
XLOC_001207	XLOC_001207	FNDC7	1:109255278-109285365	Control	PDGF	NOTEST	0.200525	0.113996	-0.814793	0	1	1	no
XLOC_001208	XLOC_001208	STXBP3	1:109289295-109352286	Control	PDGF	OK	19.9836	19.0195	-0.0713417	-0.271573	0.56295	0.784056	no
XLOC_001209	XLOC_001209	RP11-475E11.5	1:109358519-109506111	Control	PDGF	NOTEST	0	0	0	0	1	1	no
XLOC_059222	XLOC_059222	-	9:21434866-21439961	Control	PDGF	OK	0.018786	0.300003	3.99725	3.3047	0.0009	0.00550235	yes
XLOC_001211	XLOC_001211	RP11-20O24.4	1:109512835-109584850	Control	PDGF	NOTEST	0.156213	0.152689	-0.0329155	0	1	1	no
XLOC_001212	XLOC_001212	RP11-20O24.1	1:109512835-109584850	Control	PDGF	NOTEST	0	0	0	0	1	1	no
XLOC_001213	XLOC_001213	RANP5	1:109589449-109590104	Control	PDGF	NOTEST	0	0	0	0	1	1	no
XLOC_001215	XLOC_001215	SCARNA2	1:109642814-109643234	Control	PDGF	OK	390.246	420.096	0.106336	0.550775	0.2738	0.502702	no
XLOC_001216	XLOC_001216	KIAA1324	1:109644070-109749401	Control	PDGF	NOTEST	0.225716	0.108378	-1.05843	0	1	1	no
XLOC_001217	XLOC_001217	SARS	1:109754749-109783538	Control	PDGF	OK	126.805	117.349	-0.111806	-0.55752	0.2733	0.502198	no
XLOC_001218	XLOC_001218	CELSR2	1:109792640-109818377	Control	PDGF	NOTEST	0.128177	0.061689	-1.05505	0	1	1	no
XLOC_001221	XLOC_001221	CYB561D1	1:110036517-110045554	Control	PDGF	OK	4.0821	3.18511	-0.357968	-0.965872	0.0497	0.150413	no
XLOC_001222	XLOC_001222	GNAI3,GPR61	1:110082493-110174707	Control	PDGF	OK	46.931	51.7811	0.141885	0.552333	0.2775	0.507358	no
XLOC_044221	XLOC_044221	-	4:28878065-28882633	Control	PDGF	OK	0.02841	0.443674	3.96503	3.77505	0.0002	0.00147883	yes
XLOC_001224	XLOC_001224	RP5-1160K1.1	1:110193991-110194721	Control	PDGF	NOTEST	0	0.00912611	inf	0	1	1	no
XLOC_001225	XLOC_001225	GSTM4	1:110198702-110208118	Control	PDGF	OK	7.71501	6.755	-0.191712	-0.743776	0.13385	0.307069	no
XLOC_001226	XLOC_001226	GSTM1,GSTM2	1:110209991-110318050	Control	PDGF	OK	19.1639	18.351	-0.0625368	-0.158988	0.74905	0.901494	no
XLOC_001227	XLOC_001227	GSTM5	1:110209991-110318050	Control	PDGF	OK	2.86709	2.84155	-0.0129082	-0.0156355	0.9773	0.990891	no
XLOC_001228	XLOC_001228	RP4-735C1.6	1:110370976-110414058	Control	PDGF	NOTEST	0.0214498	0	#NAME?	0	1	1	no
XLOC_001229	XLOC_001229	RP11-195M16.3	1:110438594-110440483	Control	PDGF	NOTEST	0.00469923	0.00523628	0.156119	0	1	1	no
XLOC_044185	XLOC_044185	-	4:28742616-28745202	Control	PDGF	OK	0.0245804	0.379523	3.94861	2.59285	0.005	0.0239811	yes
XLOC_001231	XLOC_001231	AHCYL1	1:110527307-110566475	Control	PDGF	OK	22.0416	21.0383	-0.0672122	-0.353835	0.4877	0.721494	no
XLOC_059224	XLOC_059224	-	9:21563579-21568737	Control	PDGF	OK	0.0221218	0.33758	3.93169	3.41742	0.00065	0.00417236	yes
XLOC_001233	XLOC_001233	RP4-773N10.6	1:110625309-110652341	Control	PDGF	NOTEST	0	0	0	0	1	1	no
XLOC_001234	XLOC_001234	UBL4B	1:110655061-110656569	Control	PDGF	NOTEST	0	0	0	0	1	1	no
XLOC_001235	XLOC_001235	SLC6A17	1:110693107-110744824	Control	PDGF	NOTEST	0.0257031	0.222025	3.11071	0	1	1	no
XLOC_001237	XLOC_001237	SNORA25	1:110753090-110825722	Control	PDGF	NOTEST	0	0	0	0	1	1	no
XLOC_001238	XLOC_001238	RBM15	1:110828996-110905434	Control	PDGF	OK	10.6091	9.2191	-0.202604	-0.736947	0.1468	0.327742	no
XLOC_001239	XLOC_001239	LAMTOR5-AS1	1:110905469-110974982	Control	PDGF	OK	0.495255	0.439898	-0.171005	-0.0637648	0.80965	0.929417	no
XLOC_001240	XLOC_001240	SLC16A4	1:110905469-110974982	Control	PDGF	NOTEST	0.246899	0.227634	-0.117209	0	1	1	no
XLOC_001241	XLOC_001241	PROK1	1:110993821-110999976	Control	PDGF	NOTEST	0	0.028256	inf	0	1	1	no
XLOC_001242	XLOC_001242	CYMP	1:111023373-111033899	Control	PDGF	NOTEST	0	0	0	0	1	1	no
XLOC_001243	XLOC_001243	OR11I1P	1:111396559-111397513	Control	PDGF	NOTEST	0	0	0	0	1	1	no
XLOC_001244	XLOC_001244	CD53	1:111415771-111442550	Control	PDGF	NOTEST	0	0.0118285	inf	0	1	1	no
XLOC_001245	XLOC_001245	RP11-96K19.2	1:111486088-111506922	Control	PDGF	NOTEST	0.151167	0.22812	0.593653	0	1	1	no
XLOC_001246	XLOC_001246	RNA5SP54	1:111584455-111584547	Control	PDGF	NOTEST	0	0	0	0	1	1	no
XLOC_001247	XLOC_001247	CEPT1	1:111659037-111786062	Control	PDGF	OK	26.2571	20.3809	-0.365486	-1.16067	0.02195	0.0801755	no
XLOC_001248	XLOC_001248	CHI3L2	1:111659037-111786062	Control	PDGF	OK	0.344273	0.438973	0.35058	0.136661	0.53485	0.761906	no
XLOC_001249	XLOC_001249	CHIAP1	1:111792875-111799337	Control	PDGF	NOTEST	0	0	0	0	1	1	no
XLOC_001250	XLOC_001250	CHIAP2	1:111822680-111828738	Control	PDGF	NOTEST	0	0	0	0	1	1	no
XLOC_001251	XLOC_001251	CHIA	1:111833483-111866697	Control	PDGF	NOTEST	0	0	0	0	1	1	no
XLOC_001252	XLOC_001252	RP5-1125M8.3	1:111833483-111866697	Control	PDGF	NOTEST	0	0	0	0	1	1	no
XLOC_001253	XLOC_001253	PIFO	1:111888909-111895635	Control	PDGF	OK	0.626302	0.558901	-0.164267	-0.202489	0.688	0.868522	no
XLOC_001254	XLOC_001254	HIGD1AP12	1:111922912-111923193	Control	PDGF	NOTEST	0	0	0	0	1	1	no
XLOC_001255	XLOC_001255	RP11-552M11.2	1:111956854-112006433	Control	PDGF	OK	1.07763	1.4558	0.433949	0.108214	0.7918	0.921709	no
XLOC_044213	XLOC_044213	-	4:28859572-28863595	Control	PDGF	OK	0.0222597	0.332837	3.90231	3.02995	0.0011	0.00655327	yes
XLOC_001257	XLOC_001257	C1orf162	1:112016413-112021134	Control	PDGF	NOTEST	0.127636	0.0866703	-0.558423	0	1	1	no
XLOC_059226	XLOC_059226	-	9:21578357-21581298	Control	PDGF	OK	0.0295662	0.439745	3.89465	3.1255	0.00205	0.0112812	yes
XLOC_001259	XLOC_001259	RP4-773A18.4	1:112025969-112532217	Control	PDGF	NOTEST	0.0415438	0.0640763	0.625156	0	1	1	no
XLOC_001260	XLOC_001260	DDX20	1:112025969-112532217	Control	PDGF	OK	11.8757	9.30366	-0.352141	-0.956242	0.0421	0.133013	no
XLOC_001261	XLOC_001261	KCND3-AS1	1:112025969-112532217	Control	PDGF	NOTEST	0	0	0	0	1	1	no
XLOC_001262	XLOC_001262	RP11-88H9.1,RP11-88H9.2	1:112532391-112541464	Control	PDGF	NOTEST	0.260548	0.0108246	-4.58916	0	1	1	no
XLOC_001263	XLOC_001263	snoU13	1:112719855-112903349	Control	PDGF	NOTEST	0	0	0	0	1	1	no
XLOC_001264	XLOC_001264	RP5-965F6.1	1:112905902-112906203	Control	PDGF	NOTEST	0.101313	0	#NAME?	0	1	1	no
XLOC_001265	XLOC_001265	snoU13	1:112913625-112913729	Control	PDGF	NOTEST	0	0	0	0	1	1	no
XLOC_001266	XLOC_001266	CTTNBP2NL,WNT2B	1:112933799-113214241	Control	PDGF	OK	8.44927	7.33753	-0.203531	-0.372925	0.42715	0.666898	no
XLOC_006783	XLOC_006783	-	10:109928662-109935139	Control	PDGF	OK	0.0398654	0.592731	3.89417	4.14823	5e-05	0.000417771	yes
XLOC_001268	XLOC_001268	snoU13	1:112933799-113214241	Control	PDGF	NOTEST	0	0	0	0	1	1	no
XLOC_001269	XLOC_001269	MOV10	1:113215118-113258099	Control	PDGF	OK	5.3175	8.48076	0.673446	0.654503	0.0739	0.201238	no
XLOC_001270	XLOC_001270	RP11-426L16.9	1:113258293-113260418	Control	PDGF	NOTEST	0.00258436	0.00414618	0.681973	0	1	1	no
XLOC_001271	XLOC_001271	FAM19A3	1:113263040-113269857	Control	PDGF	NOTEST	0.0111596	0.10132	3.18257	0	1	1	no
XLOC_001272	XLOC_001272	RP11-426L16.7	1:113290716-113291097	Control	PDGF	NOTEST	0	0	0	0	1	1	no
XLOC_044191	XLOC_044191	-	4:28772154-28781493	Control	PDGF	OK	0.0359885	0.532983	3.88848	5.83443	5e-05	0.000417771	yes
XLOC_001274	XLOC_001274	AKR7A2P1	1:113452028-113674821	Control	PDGF	OK	0.195221	0.308788	0.661513	0.132564	0.68585	0.866962	no
XLOC_001275	XLOC_001275	RP11-31F15.1,RP11-389O22.1	1:113452028-113674821	Control	PDGF	OK	3.07635	3.89604	0.340789	0.292028	0.56555	0.786312	no
XLOC_001276	XLOC_001276	RP11-31F15.2	1:113452028-113674821	Control	PDGF	OK	0.459405	0.307305	-0.580097	-0.152929	0.752	0.902931	no
XLOC_001277	XLOC_001277	RP11-31F15.2	1:113452028-113674821	Control	PDGF	OK	0.348277	0.333544	-0.0623588	-0.0192295	0.97375	0.989541	no
XLOC_001278	XLOC_001278	RP11-31F15.2	1:113452028-113674821	Control	PDGF	NOTEST	0.237484	0.259628	0.128618	0	1	1	no
XLOC_001279	XLOC_001279	LRIG2	1:113452028-113674821	Control	PDGF	OK	6.39475	4.32503	-0.564178	-0.890607	0.02635	0.0924255	no
XLOC_001280	XLOC_001280	RP11-389O22.4	1:113711615-113712025	Control	PDGF	NOTEST	0.0248408	0	#NAME?	0	1	1	no
XLOC_001281	XLOC_001281	RP11-389O22.5	1:113741446-113741880	Control	PDGF	NOTEST	0	0	0	0	1	1	no
XLOC_001282	XLOC_001282	MAGI3	1:113933072-114302794	Control	PDGF	OK	3.00295	3.07302	0.0332763	0.0670932	0.87	0.953548	no
XLOC_001283	XLOC_001283	RP11-512F24.1	1:113933072-114302794	Control	PDGF	NOTEST	0.0578267	0.0865344	0.58154	0	1	1	no
XLOC_001284	XLOC_001284	RP5-1073O3.2	1:114304180-114456744	Control	PDGF	NOTEST	0	0	0	0	1	1	no
XLOC_001285	XLOC_001285	AP4B1-AS1	1:114304180-114456744	Control	PDGF	NOTEST	0.167392	0.227961	0.445557	0	1	1	no
XLOC_001286	XLOC_001286	AP4B1	1:114304180-114456744	Control	PDGF	NOTEST	0.0540006	0.0932509	0.788144	0	1	1	no
XLOC_001287	XLOC_001287	DCLRE1B	1:114304180-114456744	Control	PDGF	OK	2.75813	2.4787	-0.154106	-0.332279	0.5246	0.754	no
XLOC_039993	XLOC_039993	-	3:55177837-55195629	Control	PDGF	OK	0.908166	13.4193	3.88521	3.90453	0.0003	0.00212426	yes
XLOC_001290	XLOC_001290	RP4-543J13.1	1:114749048-114804900	Control	PDGF	NOTEST	0	0	0	0	1	1	no
XLOC_001291	XLOC_001291	TRIM33	1:114931959-115053781	Control	PDGF	NOTEST	0	0	0	0	1	1	no
XLOC_001292	XLOC_001292	RP4-591B8.2	1:114931959-115053781	Control	PDGF	NOTEST	0.0547431	0.148778	1.44241	0	1	1	no
XLOC_001293	XLOC_001293	EIF2S2P5	1:114931959-115053781	Control	PDGF	NOTEST	0.046332	0.0676805	0.546731	0	1	1	no
XLOC_001294	XLOC_001294	Y_RNA	1:114931959-115053781	Control	PDGF	NOTEST	0	0	0	0	1	1	no
XLOC_001295	XLOC_001295	PKMP1	1:115078615-115080461	Control	PDGF	NOTEST	0	0.00276067	inf	0	1	1	no
XLOC_001296	XLOC_001296	Y_RNA	1:115247057-115301297	Control	PDGF	NOTEST	0	0	0	0	1	1	no
XLOC_001297	XLOC_001297	NR1H5P	1:115379847-115394074	Control	PDGF	NOTEST	0	0	0	0	1	1	no
XLOC_001298	XLOC_001298	SYCP1	1:115397423-115537991	Control	PDGF	NOTEST	0.00449	0.00967601	1.1077	0	1	1	no
XLOC_001299	XLOC_001299	TSHB	1:115572414-115576941	Control	PDGF	NOTEST	0	0	0	0	1	1	no
XLOC_001300	XLOC_001300	RP4-666F24.3	1:115642292-115645279	Control	PDGF	NOTEST	0	0.029355	inf	0	1	1	no
XLOC_001301	XLOC_001301	RP4-663N10.1	1:115825654-115910693	Control	PDGF	NOTEST	0.0115139	0.00200585	-2.5211	0	1	1	no
XLOC_001302	XLOC_001302	RP4-663N10.2	1:116014561-116018648	Control	PDGF	NOTEST	0	0	0	0	1	1	no
XLOC_001303	XLOC_001303	AL512638.1	1:116028271-116028364	Control	PDGF	NOTEST	0	0	0	0	1	1	no
XLOC_001304	XLOC_001304	TCEB1P20	1:116099446-116100096	Control	PDGF	NOTEST	0	0	0	0	1	1	no
XLOC_001305	XLOC_001305	CNOT7P2	1:116107221-116108053	Control	PDGF	NOTEST	0	0	0	0	1	1	no
XLOC_001306	XLOC_001306	Metazoa_SRP	1:116149091-116149390	Control	PDGF	NOTEST	0	0	0	0	1	1	no
XLOC_001308	XLOC_001308	RP11-12L8.1	1:116461996-116468529	Control	PDGF	NOTEST	0	0.00703728	inf	0	1	1	no
XLOC_001310	XLOC_001310	MAB21L3	1:116654375-116679526	Control	PDGF	OK	0.308721	0.316017	0.0336975	0.0454799	0.9221	0.973132	no
XLOC_001311	XLOC_001311	RP5-1185H19.2	1:116706904-116708862	Control	PDGF	NOTEST	0	0	0	0	1	1	no
XLOC_001312	XLOC_001312	U3	1:116821227-116821442	Control	PDGF	NOTEST	0	0	0	0	1	1	no
XLOC_001314	XLOC_001314	Y_RNA	1:116966345-117113661	Control	PDGF	NOTEST	0	0	0	0	1	1	no
XLOC_001315	XLOC_001315	MIR320B1	1:117214370-117214449	Control	PDGF	NOTEST	0	0	0	0	1	1	no
XLOC_001316	XLOC_001316	C1orf137	1:117236733-117249225	Control	PDGF	NOTEST	0	0	0	0	1	1	no
XLOC_001317	XLOC_001317	CD2	1:117297006-117311850	Control	PDGF	NOTEST	0	0	0	0	1	1	no
XLOC_001318	XLOC_001318	AL157904.1	1:117447771-117447916	Control	PDGF	NOTEST	0	0	0	0	1	1	no
XLOC_014264	XLOC_014264	-	12:115737391-115759857	Control	PDGF	OK	0.110306	1.57903	3.83946	6.91656	5e-05	0.000417771	yes
XLOC_001320	XLOC_001320	CD101	1:117544381-117602112	Control	PDGF	NOTEST	0.099026	0.0594482	-0.736173	0	1	1	no
XLOC_001321	XLOC_001321	TTF2	1:117602804-117647309	Control	PDGF	OK	4.48645	3.75176	-0.258007	-0.618715	0.2176	0.43259	no
XLOC_001322	XLOC_001322	MIR942	1:117602804-117647309	Control	PDGF	NOTEST	0	0	0	0	1	1	no
XLOC_001323	XLOC_001323	RP11-229A19.3	1:117680850-117681231	Control	PDGF	NOTEST	0	0	0	0	1	1	no
XLOC_001324	XLOC_001324	RP11-39H13.1	1:117838141-117863958	Control	PDGF	NOTEST	0	0	0	0	1	1	no
XLOC_001325	XLOC_001325	MAN1A2	1:117909388-118071494	Control	PDGF	OK	19.9707	20.5983	0.0446454	0.179763	0.68875	0.868703	no
XLOC_001326	XLOC_001326	VPS25P1	1:118092036-118092544	Control	PDGF	NOTEST	0	0	0	0	1	1	no
XLOC_001327	XLOC_001327	FAM46C	1:118148555-118170994	Control	PDGF	NOTEST	0.131959	0.180518	0.452059	0	1	1	no
XLOC_001328	XLOC_001328	WDR3	1:118396826-118727846	Control	PDGF	OK	14.9884	20.021	0.417664	1.16137	0.0251	0.0889905	no
XLOC_001329	XLOC_001329	RP4-630J13.1	1:119255621-119256301	Control	PDGF	NOTEST	0	0	0	0	1	1	no
XLOC_001331	XLOC_001331	snoU13	1:119573775-119869926	Control	PDGF	NOTEST	0	0	0	0	1	1	no
XLOC_001332	XLOC_001332	RP5-834N19.1	1:119870798-119898805	Control	PDGF	NOTEST	0.0633149	0	#NAME?	0	1	1	no
XLOC_001333	XLOC_001333	HAO2	1:119911401-119936753	Control	PDGF	NOTEST	0.0119751	0.0204823	0.774348	0	1	1	no
XLOC_001334	XLOC_001334	HAO2-IT1	1:119911401-119936753	Control	PDGF	NOTEST	0	0	0	0	1	1	no
XLOC_001335	XLOC_001335	HSD3B2	1:119957553-119965658	Control	PDGF	NOTEST	0.00939208	0.00265426	-1.82314	0	1	1	no
XLOC_001336	XLOC_001336	HSD3BP2	1:119981623-119988709	Control	PDGF	NOTEST	0	0	0	0	1	1	no
XLOC_001337	XLOC_001337	HSD3BP1	1:120009843-120016426	Control	PDGF	NOTEST	0	0	0	0	1	1	no
XLOC_001338	XLOC_001338	HSD3B1	1:120049820-120057681	Control	PDGF	NOTEST	0	0	0	0	1	1	no
XLOC_001339	XLOC_001339	HSD3BP3	1:120081131-120088536	Control	PDGF	NOTEST	0	0.0189119	inf	0	1	1	no
XLOC_001340	XLOC_001340	HSD3BP4	1:120106688-120114734	Control	PDGF	NOTEST	0	0.0791368	inf	0	1	1	no
XLOC_001341	XLOC_001341	HSD3BP5,RP4-599G15.3	1:120143779-120191389	Control	PDGF	OK	0.569781	2.47399	2.11836	1.08954	0.0873	0.226004	no
XLOC_001342	XLOC_001342	PHGDH	1:120202420-120286848	Control	PDGF	OK	66.4892	58.0349	-0.196199	-1.04949	0.04085	0.129882	no
XLOC_001343	XLOC_001343	PFN1P9	1:120395938-120396371	Control	PDGF	NOTEST	0	0	0	0	1	1	no
XLOC_001344	XLOC_001344	NOTCH2P1	1:120428926-120429550	Control	PDGF	NOTEST	0.012709	0	#NAME?	0	1	1	no
XLOC_001345	XLOC_001345	U6	1:120669561-120669662	Control	PDGF	NOTEST	0	0	0	0	1	1	no
XLOC_001346	XLOC_001346	FAM72B	1:120835809-120855681	Control	PDGF	OK	0.818849	0.649063	-0.335238	-0.398443	0.38355	0.625108	no
XLOC_001347	XLOC_001347	RP11-439A17.5	1:120876262-120935937	Control	PDGF	NOTEST	0	0	0	0	1	1	no
XLOC_001348	XLOC_001348	HIST2H2BA,HIST2H3DP1,RP11-439A17.10,RP11-439A17.11	1:120876262-120935937	Control	PDGF	OK	5.67906	4.74004	-0.260754	-0.357839	0.4912	0.724574	no
XLOC_001349	XLOC_001349	RP11-439A17.9	1:120876262-120935937	Control	PDGF	NOTEST	0.0360255	0.0594968	0.723794	0	1	1	no
XLOC_001350	XLOC_001350	AL358175.2,AL592494.5,SRGAP2C	1:121090012-121204983	Control	PDGF	OK	4.48195	4.13817	-0.115133	-0.228017	0.65225	0.847397	no
XLOC_001351	XLOC_001351	AL592494.3	1:121236176-121252295	Control	PDGF	NOTEST	0	0	0	0	1	1	no
XLOC_001352	XLOC_001352	EMBP1	1:121261142-121310591	Control	PDGF	NOTEST	0.00776455	0.0153694	0.985084	0	1	1	no
XLOC_001353	XLOC_001353	AL583842.1	1:142553292-142559170	Control	PDGF	NOTEST	0	0.00653322	inf	0	1	1	no
XLOC_001354	XLOC_001354	AL583842.3	1:142618765-142729975	Control	PDGF	NOTEST	0.270418	0.126549	-1.09549	0	1	1	no
XLOC_001355	XLOC_001355	AL583842.7	1:142618765-142729975	Control	PDGF	NOTEST	0	0	0	0	1	1	no
XLOC_001356	XLOC_001356	AL583842.4	1:142618765-142729975	Control	PDGF	NOTEST	0	0	0	0	1	1	no
XLOC_001357	XLOC_001357	AL583842.5	1:142618765-142729975	Control	PDGF	NOTEST	0	0	0	0	1	1	no
XLOC_001358	XLOC_001358	MIR3118-3	1:142618765-142729975	Control	PDGF	NOTEST	0	0	0	0	1	1	no
XLOC_001359	XLOC_001359	RP11-423O2.1	1:142791487-142792556	Control	PDGF	NOTEST	0.0317226	0.0665824	1.06963	0	1	1	no
XLOC_001360	XLOC_001360	ASNSP5	1:142799586-142799739	Control	PDGF	NOTEST	0	0	0	0	1	1	no
XLOC_001361	XLOC_001361	ANKRD20A14P	1:142803223-142890950	Control	PDGF	NOTEST	0	0.00878264	inf	0	1	1	no
XLOC_001362	XLOC_001362	BX571672.1	1:143118703-143275032	Control	PDGF	OK	0.338793	0.29869	-0.181753	-0.0999555	0.815	0.931714	no
XLOC_001363	XLOC_001363	BX571672.4	1:143118703-143275032	Control	PDGF	NOTEST	0.0300258	0.0356251	0.246692	0	1	1	no
XLOC_001364	XLOC_001364	MIR3118-2	1:143118703-143275032	Control	PDGF	OK	0.408839	0.314118	-0.380226	-0.139217	0.64545	0.842986	no
XLOC_001365	XLOC_001365	BX571672.3	1:143118703-143275032	Control	PDGF	NOTEST	0.0357641	0.181971	2.34712	0	1	1	no
XLOC_001366	XLOC_001366	BX571672.7	1:143118703-143275032	Control	PDGF	NOTEST	0.0913854	0.028521	-1.67994	0	1	1	no
XLOC_001367	XLOC_001367	BX571672.8	1:143118703-143275032	Control	PDGF	NOTEST	0.203263	0	#NAME?	0	1	1	no
XLOC_044222	XLOC_044222	-	4:28882793-28891426	Control	PDGF	OK	0.0337739	0.480676	3.83108	5.31303	5e-05	0.000417771	yes
XLOC_001369	XLOC_001369	BX004987.2	1:143288959-143467658	Control	PDGF	NOTEST	0	0	0	0	1	1	no
XLOC_001370	XLOC_001370	BX004987.6	1:143498343-143517299	Control	PDGF	NOTEST	0	0	0	0	1	1	no
XLOC_001371	XLOC_001371	BX284650.2,BX284650.4	1:143647637-143745417	Control	PDGF	OK	0.388343	0.372998	-0.0581625	-0.0564475	0.905	0.967223	no
XLOC_001372	XLOC_001372	U1	1:143647637-143745417	Control	PDGF	NOTEST	0	0	0	0	1	1	no
XLOC_001373	XLOC_001373	SRGAP2B	1:143913614-144095785	Control	PDGF	OK	13.9387	12.6759	-0.137016	-0.328637	0.5252	0.754321	no
XLOC_001374	XLOC_001374	RP3-377D14.1	1:144146807-144224481	Control	PDGF	OK	0.507607	0.667304	0.394633	0.852744	0.04625	0.142422	no
XLOC_001375	XLOC_001375	AL592284.1	1:144275917-144521970	Control	PDGF	OK	1.40939	1.84133	0.385676	0.674729	0.1906	0.394601	no
XLOC_001376	XLOC_001376	U1	1:144534037-144534199	Control	PDGF	NOTEST	0	0	0	0	1	1	no
XLOC_001377	XLOC_001377	NBPF8	1:144593306-144621656	Control	PDGF	OK	14.8331	16.4085	0.145627	0.498768	0.334	0.573581	no
XLOC_001378	XLOC_001378	NBPF9	1:144811230-144833017	Control	PDGF	OK	19.1025	25.1981	0.399551	1.19645	0.0166	0.0643993	no
XLOC_001379	XLOC_001379	PDE4DIP	1:144833167-145076303	Control	PDGF	NOTEST	0.0148033	0.0224373	0.599985	0	1	1	no
XLOC_001380	XLOC_001380	RP4-791M13.4	1:144833167-145076303	Control	PDGF	OK	1.28583	1.8335	0.511905	0.0972996	0.653	0.847997	no
XLOC_001381	XLOC_001381	RP4-791M13.5	1:144833167-145076303	Control	PDGF	NOTEST	0.108669	0.212466	0.967284	0	1	1	no
XLOC_001382	XLOC_001382	AL138796.1	1:144833167-145076303	Control	PDGF	NOTEST	0	0	0	0	1	1	no
XLOC_001383	XLOC_001383	U2	1:144833167-145076303	Control	PDGF	NOTEST	0	0	0	0	1	1	no
XLOC_001384	XLOC_001384	AL590452.1	1:144833167-145076303	Control	PDGF	OK	1.96128	2.28837	0.222526	0.0906704	0.91605	0.970906	no
XLOC_001385	XLOC_001385	7SK	1:144833167-145076303	Control	PDGF	NOTEST	0.42756	0.275986	-0.631536	0	1	1	no
XLOC_042705	XLOC_042705	-	4:177928180-177931129	Control	PDGF	OK	0.024597	0.343123	3.80217	2.34753	0.01175	0.0487529	yes
XLOC_001388	XLOC_001388	U1	1:145382756-145383584	Control	PDGF	OK	13.4217	31.1468	1.21452	0.609743	0.33825	0.578291	no
XLOC_001389	XLOC_001389	HFE2	1:145413094-145417545	Control	PDGF	NOTEST	0	0	0	0	1	1	no
XLOC_067143	XLOC_067143	-	X:13446786-13448317	Control	PDGF	OK	0.0508512	0.70405	3.79132	2.85681	0.00335	0.0171197	yes
XLOC_001391	XLOC_001391	ANKRD34A,LIX1L	1:145456232-145516076	Control	PDGF	OK	24.5951	29.3319	0.254096	0.930572	0.0687	0.191472	no
XLOC_001392	XLOC_001392	RBM8A	1:145456232-145516076	Control	PDGF	OK	26.7307	32.1378	0.265773	0.634121	0.2079	0.419798	no
XLOC_001393	XLOC_001393	PEX11B	1:145516251-145523730	Control	PDGF	OK	14.3956	12.5734	-0.195254	-0.781212	0.12965	0.299801	no
XLOC_001394	XLOC_001394	ITGA10	1:145524299-145543868	Control	PDGF	OK	10.8726	11.6163	0.0954517	0.377554	0.43465	0.673625	no
XLOC_001395	XLOC_001395	ANKRD35	1:145549229-145568528	Control	PDGF	OK	2.53595	2.12227	-0.256913	-0.909912	0.07345	0.200503	no
XLOC_001396	XLOC_001396	PIAS3	1:145575193-145715614	Control	PDGF	OK	12.8566	14.8117	0.204228	0.345335	0.48305	0.716486	no
XLOC_001397	XLOC_001397	RNF115	1:145575193-145715614	Control	PDGF	OK	34.6314	29.1066	-0.250734	-0.813079	0.08045	0.213819	no
XLOC_001398	XLOC_001398	PDZK1	1:145726917-145764144	Control	PDGF	OK	0.694935	0.648433	-0.0999221	-0.159566	0.6985	0.874619	no
XLOC_001399	XLOC_001399	WI2-925H4.1	1:145827204-145833118	Control	PDGF	NOTEST	0	0	0	0	1	1	no
XLOC_001400	XLOC_001400	GPR89C	1:145883867-145942619	Control	PDGF	NOTEST	0.212011	0.148424	-0.514419	0	1	1	no
XLOC_001401	XLOC_001401	RP11-94I2.4	1:145952371-145956451	Control	PDGF	NOTEST	0	0	0	0	1	1	no
XLOC_001402	XLOC_001402	RP11-94I2.1	1:146011090-146025308	Control	PDGF	NOTEST	0.177557	0.154142	-0.204022	0	1	1	no
XLOC_001403	XLOC_001403	PFN1P5	1:146032647-146253110	Control	PDGF	NOTEST	0.151827	0.273307	0.848098	0	1	1	no
XLOC_001404	XLOC_001404	FAM108A3P	1:146032647-146253110	Control	PDGF	NOTEST	0	0	0	0	1	1	no
XLOC_001405	XLOC_001405	RNA5SP57	1:146032647-146253110	Control	PDGF	NOTEST	0	0	0	0	1	1	no
XLOC_001406	XLOC_001406	HYDIN2	1:146310554-146349531	Control	PDGF	NOTEST	0.0675539	0.0816993	0.274283	0	1	1	no
XLOC_001407	XLOC_001407	NBPF12	1:146373545-146467744	Control	PDGF	OK	0.988778	0.900618	-0.134731	-0.211344	0.57105	0.790669	no
XLOC_001408	XLOC_001408	RP11-325P15.1	1:146490894-146596107	Control	PDGF	NOTEST	0	0.00579001	inf	0	1	1	no
XLOC_001409	XLOC_001409	U1	1:146490894-146596107	Control	PDGF	NOTEST	0	0	0	0	1	1	no
XLOC_001410	XLOC_001410	PDIA3P,RP11-337C18.8	1:146623574-146767481	Control	PDGF	OK	4.75853	4.09048	-0.218249	-0.24504	0.65695	0.849953	no
XLOC_001411	XLOC_001411	RP11-337C18.7	1:146623574-146767481	Control	PDGF	NOTEST	0.130223	0.126858	-0.0377718	0	1	1	no
XLOC_001412	XLOC_001412	CHD1L	1:146623574-146767481	Control	PDGF	OK	12.4756	16.8253	0.431524	1.04728	0.0135	0.0545577	no
XLOC_001413	XLOC_001413	RP11-337C18.4	1:146790827-146791941	Control	PDGF	NOTEST	0	0	0	0	1	1	no
XLOC_001414	XLOC_001414	OR13Z1P	1:146890785-146891588	Control	PDGF	NOTEST	0	0	0	0	1	1	no
XLOC_001415	XLOC_001415	BCL9	1:147013104-147098267	Control	PDGF	OK	0.712885	0.721623	0.0175752	0.0363407	0.93315	0.976032	no
XLOC_001416	XLOC_001416	Metazoa_SRP	1:147161374-147161681	Control	PDGF	NOTEST	0	0	0	0	1	1	no
XLOC_001417	XLOC_001417	RP11-533N14.3	1:147169913-147171461	Control	PDGF	NOTEST	0	0	0	0	1	1	no
XLOC_001418	XLOC_001418	RP11-433J22.2	1:147228331-147245484	Control	PDGF	NOTEST	0	0	0	0	1	1	no
XLOC_001419	XLOC_001419	RP11-433J22.3	1:147249699-147261065	Control	PDGF	NOTEST	0	0	0	0	1	1	no
XLOC_001420	XLOC_001420	RP11-314N2.2	1:147313095-147314493	Control	PDGF	NOTEST	0	0	0	0	1	1	no
XLOC_001421	XLOC_001421	GJA8	1:147374945-147381393	Control	PDGF	NOTEST	0	0.00441384	inf	0	1	1	no
XLOC_001422	XLOC_001422	GPR89B	1:147400505-147465753	Control	PDGF	OK	0.421078	0.33875	-0.313867	-0.379538	0.2819	0.512506	no
XLOC_001423	XLOC_001423	RP6-74O6.3	1:147494089-147498172	Control	PDGF	NOTEST	0	0.0445768	inf	0	1	1	no
XLOC_001424	XLOC_001424	XXyac-YX155B6.2	1:147552867-147566198	Control	PDGF	NOTEST	0.0290021	0.00404366	-2.84243	0	1	1	no
XLOC_001425	XLOC_001425	PFN1P4	1:147574427-147624601	Control	PDGF	NOTEST	0	0	0	0	1	1	no
XLOC_001426	XLOC_001426	FAM108A2	1:147574427-147624601	Control	PDGF	NOTEST	0	0	0	0	1	1	no
XLOC_001427	XLOC_001427	XXyac-YX155B6.5	1:147634988-147658907	Control	PDGF	NOTEST	0.0303187	0.0362408	0.257407	0	1	1	no
XLOC_001428	XLOC_001428	RNA5SP58	1:147665992-147666115	Control	PDGF	NOTEST	0	0	0	0	1	1	no
XLOC_001429	XLOC_001429	RP11-301M17.3	1:147689213-147700938	Control	PDGF	NOTEST	0	0	0	0	1	1	no
XLOC_001430	XLOC_001430	RP11-301M17.2	1:147706256-147708751	Control	PDGF	OK	0.33236	0.147624	-1.17082	-0.127604	0.39085	0.631564	no
XLOC_001431	XLOC_001431	-	1:147709232-147718987	Control	PDGF	NOTEST	0.260968	0.191568	-0.446016	0	1	1	no
XLOC_001432	XLOC_001432	RP11-301M17.1	1:147709232-147718987	Control	PDGF	OK	0.757724	0.493845	-0.617614	-0.542274	0.3054	0.541963	no
XLOC_001433	XLOC_001433	U1	1:147735750-147735907	Control	PDGF	NOTEST	0	0	0	0	1	1	no
XLOC_001434	XLOC_001434	RP11-495P10.8	1:147744013-147777262	Control	PDGF	OK	0.498451	0.335205	-0.572408	-0.838909	0.1091	0.266056	no
XLOC_001435	XLOC_001435	RP11-495P10.5	1:147744013-147777262	Control	PDGF	NOTEST	0.0745478	0.0594244	-0.32711	0	1	1	no
XLOC_001436	XLOC_001436	RP11-495P10.3	1:147801123-147816764	Control	PDGF	NOTEST	0.033001	0	#NAME?	0	1	1	no
XLOC_001437	XLOC_001437	Y_RNA	1:147801123-147816764	Control	PDGF	NOTEST	0	0	0	0	1	1	no
XLOC_001438	XLOC_001438	U1	1:147835126-147931933	Control	PDGF	NOTEST	0.13399	0.0847521	-0.66081	0	1	1	no
XLOC_001439	XLOC_001439	RP11-495P10.1	1:147835126-147931933	Control	PDGF	NOTEST	0.0679633	0.0533138	-0.350246	0	1	1	no
XLOC_001440	XLOC_001440	RP11-495P10.10	1:147835126-147931933	Control	PDGF	NOTEST	0.00755646	0	#NAME?	0	1	1	no
XLOC_001441	XLOC_001441	U1	1:147994145-147994313	Control	PDGF	OK	8.15273	11.7312	0.525001	0.233239	0.73295	0.893255	no
XLOC_001442	XLOC_001442	RP3-328E19.4	1:148000212-148000494	Control	PDGF	NOTEST	0	0	0	0	1	1	no
XLOC_001443	XLOC_001443	NBPF14	1:148003641-148026014	Control	PDGF	OK	0.357408	0.440179	0.300519	0.228991	0.66115	0.852333	no
XLOC_001444	XLOC_001444	RP11-289I10.2	1:148193171-148193875	Control	PDGF	NOTEST	0.0251065	0.0221991	-0.177561	0	1	1	no
XLOC_044169	XLOC_044169	-	4:28685016-28686764	Control	PDGF	OK	0.032079	0.440156	3.77831	2.50072	0.0119	0.0492327	yes
XLOC_001446	XLOC_001446	-	1:148248116-148248752	Control	PDGF	OK	2.10385	2.15597	0.0353025	0.0604746	0.90485	0.967223	no
XLOC_001447	XLOC_001447	PFN1P3	1:148250248-148359464	Control	PDGF	OK	0.796387	1.37626	0.789216	0.419347	0.2621	0.488471	no
XLOC_001448	XLOC_001448	RP11-666A1.4	1:148542872-148545128	Control	PDGF	NOTEST	0.194267	0	#NAME?	0	1	1	no
XLOC_001449	XLOC_001449	NBPF15	1:148555590-148596267	Control	PDGF	OK	5.69946	6.44947	0.178357	0.378477	0.43295	0.671977	no
XLOC_001450	XLOC_001450	RP11-666A1.5	1:148597698-148599531	Control	PDGF	NOTEST	0.106167	0	#NAME?	0	1	1	no
XLOC_001451	XLOC_001451	PPIAL4E	1:148644010-148644795	Control	PDGF	NOTEST	0	0	0	0	1	1	no
XLOC_001452	XLOC_001452	NBPF16	1:148739442-148758311	Control	PDGF	NOTEST	0.061899	0.0847728	0.453685	0	1	1	no
XLOC_001453	XLOC_001453	RP11-763B22.4	1:148759740-148761583	Control	PDGF	NOTEST	0	0	0	0	1	1	no
XLOC_001454	XLOC_001454	PPIAL4F	1:148806014-148806799	Control	PDGF	NOTEST	0	0	0	0	1	1	no
XLOC_001455	XLOC_001455	RP11-763B22.6	1:148852392-148853717	Control	PDGF	NOTEST	0	0	0	0	1	1	no
XLOC_001456	XLOC_001456	RP11-763B22.9	1:148854137-148891740	Control	PDGF	NOTEST	0	0	0	0	1	1	no
XLOC_001457	XLOC_001457	DRD5P2	1:148900614-148903715	Control	PDGF	NOTEST	0.0205139	0	#NAME?	0	1	1	no
XLOC_001459	XLOC_001459	RP11-744H18.1	1:149036434-149067496	Control	PDGF	NOTEST	0	0	0	0	1	1	no
XLOC_001460	XLOC_001460	PFN1P12	1:149089874-149130302	Control	PDGF	NOTEST	0	0	0	0	1	1	no
XLOC_001461	XLOC_001461	RP11-403I13.5	1:149230715-149232554	Control	PDGF	NOTEST	0	0	0	0	1	1	no
XLOC_001462	XLOC_001462	RP11-403I13.4,RP11-403I13.6	1:149239530-149265510	Control	PDGF	NOTEST	0.0787311	0.0575857	-0.451223	0	1	1	no
XLOC_001463	XLOC_001463	FAM91A2,RP11-403I13.8	1:149284046-149291743	Control	PDGF	OK	2.17279	2.34206	0.108227	0.159484	0.75255	0.903105	no
XLOC_001464	XLOC_001464	FCGR1C	1:149320440-149379646	Control	PDGF	NOTEST	0.00965715	0	#NAME?	0	1	1	no
XLOC_001465	XLOC_001465	CR812485.1	1:149320440-149379646	Control	PDGF	NOTEST	0	0	0	0	1	1	no
XLOC_001466	XLOC_001466	RP5-998N21.7	1:149392370-149429580	Control	PDGF	NOTEST	0	0	0	0	1	1	no
XLOC_001467	XLOC_001467	PPIAL4C	1:149553002-149553787	Control	PDGF	NOTEST	0	0	0	0	1	1	no
XLOC_001468	XLOC_001468	RP11-277L2.2,RP11-277L2.4,RP11-353N4.2,RP11-353N4.6,RP11-353N4.7	1:149575344-149651107	Control	PDGF	OK	5.90444	6.25971	0.0842954	0.218862	0.641	0.840678	no
XLOC_001469	XLOC_001469	U1	1:149575344-149651107	Control	PDGF	NOTEST	0	0	0	0	1	1	no
XLOC_001470	XLOC_001470	RP11-353N4.3	1:149664294-149665715	Control	PDGF	OK	0.367534	0.375625	0.0314131	0.01606	0.97095	0.988398	no
XLOC_001471	XLOC_001471	AL358813.2	1:149672996-149677287	Control	PDGF	OK	0.703842	0.681678	-0.0461603	-0.0584631	0.9116	0.969062	no
XLOC_001472	XLOC_001472	AL358813.1	1:149689367-149689854	Control	PDGF	NOTEST	0	0	0	0	1	1	no
XLOC_001473	XLOC_001473	FCGR1A	1:149754226-149815100	Control	PDGF	NOTEST	0	0.0200063	inf	0	1	1	no
XLOC_001474	XLOC_001474	HIST2H4A	1:149754226-149815100	Control	PDGF	NOTEST	0.256019	0.262914	0.0383402	0	1	1	no
XLOC_001475	XLOC_001475	HIST2H2BD	1:149754226-149815100	Control	PDGF	NOTEST	0.0310741	0.0849757	1.45134	0	1	1	no
XLOC_001476	XLOC_001476	HIST2H2AA4	1:149822642-149823191	Control	PDGF	NOTEST	0	0.0292764	inf	0	1	1	no
XLOC_001477	XLOC_001477	HIST2H3A	1:149824180-149832714	Control	PDGF	NOTEST	0	0	0	0	1	1	no
XLOC_001478	XLOC_001478	BOLA1	1:149855885-149873467	Control	PDGF	OK	7.34946	5.76554	-0.350182	-0.46351	0.3732	0.614987	no
XLOC_001479	XLOC_001479	HIST2H2AC	1:149855885-149873467	Control	PDGF	OK	143.152	122.192	-0.228398	-0.789698	0.1193	0.283888	no
XLOC_001480	XLOC_001480	RP11-458I7.1	1:150025845-150027016	Control	PDGF	NOTEST	0.106414	0.134104	0.333668	0	1	1	no
XLOC_001481	XLOC_001481	VPS45	1:150039368-150117586	Control	PDGF	OK	13.2267	14.1752	0.0999104	0.386604	0.44095	0.679764	no
XLOC_044181	XLOC_044181	-	4:28725757-28729183	Control	PDGF	OK	0.0341996	0.459994	3.74956	3.45838	0.00035	0.0024227	yes
XLOC_001483	XLOC_001483	Metazoa_SRP	1:150183929-150184221	Control	PDGF	NOTEST	0	0	0	0	1	1	no
XLOC_001484	XLOC_001484	U2	1:150209314-150209504	Control	PDGF	NOTEST	0	0	0	0	1	1	no
XLOC_001485	XLOC_001485	CA14	1:150230168-150237478	Control	PDGF	NOTEST	0.077478	0.061979	-0.322008	0	1	1	no
XLOC_001486	XLOC_001486	snoU13	1:150230168-150237478	Control	PDGF	NOTEST	0	0	0	0	1	1	no
XLOC_001487	XLOC_001487	C1orf54	1:150237803-150253327	Control	PDGF	OK	6.61053	9.1568	0.470078	0.450791	0.40775	0.647601	no
XLOC_001488	XLOC_001488	C1orf51,MRPS21	1:150254835-150282475	Control	PDGF	OK	40.1728	47.9069	0.254014	1.19049	0.0192	0.0720467	no
XLOC_001489	XLOC_001489	PRPF3	1:150293924-150325751	Control	PDGF	OK	16.0042	15.8258	-0.0161741	-0.0709008	0.8933	0.963187	no
XLOC_001490	XLOC_001490	RPRD2	1:150335566-150449663	Control	PDGF	OK	5.4246	4.26504	-0.346957	-1.24574	0.01455	0.058087	no
XLOC_001491	XLOC_001491	ECM1,TARS2	1:150459629-150486265	Control	PDGF	OK	20.4753	21.4928	0.0699692	0.295637	0.5489	0.773964	no
XLOC_001492	XLOC_001492	LINC00568	1:150488232-150490508	Control	PDGF	NOTEST	0.227447	0.243229	0.0967832	0	1	1	no
XLOC_001493	XLOC_001493	-	1:150493817-150509253	Control	PDGF	NOTEST	0.221825	0.260895	0.234048	0	1	1	no
XLOC_001494	XLOC_001494	ADAMTSL4,AL356356.1	1:150521039-150533969	Control	PDGF	OK	5.09446	3.86565	-0.398217	-1.28583	0.01275	0.0520619	no
XLOC_001495	XLOC_001495	MIR4257	1:150521039-150533969	Control	PDGF	NOTEST	0	0	0	0	1	1	no
XLOC_001496	XLOC_001496	-	1:150602289-150608333	Control	PDGF	OK	0.469175	0.399796	-0.230865	-0.407658	0.381	0.622368	no
XLOC_001497	XLOC_001497	U6	1:150670535-150693364	Control	PDGF	NOTEST	0	0	0	0	1	1	no
XLOC_001498	XLOC_001498	RP11-363I22.3	1:150752747-150753120	Control	PDGF	NOTEST	0	0.0407598	inf	0	1	1	no
XLOC_001499	XLOC_001499	CTSK	1:150766189-150849244	Control	PDGF	NOTEST	0	0	0	0	1	1	no
XLOC_001500	XLOC_001500	UBE2D3P3	1:150766189-150849244	Control	PDGF	NOTEST	0.388933	0.0929153	-2.06553	0	1	1	no
XLOC_001501	XLOC_001501	-	1:150849350-150850014	Control	PDGF	OK	1.4505	1.34946	-0.104172	-0.156394	0.75605	0.904598	no
XLOC_001502	XLOC_001502	RP11-235D19.3	1:150876371-150876689	Control	PDGF	NOTEST	0	0	0	0	1	1	no
XLOC_001503	XLOC_001503	SETDB1	1:150898738-150948010	Control	PDGF	OK	9.31225	8.37582	-0.152899	-0.204503	0.57585	0.794368	no
XLOC_001504	XLOC_001504	RP11-316M1.12	1:150898738-150948010	Control	PDGF	OK	1.31007	1.38063	0.0756874	0.021908	0.9409	0.978119	no
XLOC_001505	XLOC_001505	RP11-316M1.3	1:150898738-150948010	Control	PDGF	NOTEST	0	0.0431766	inf	0	1	1	no
XLOC_001506	XLOC_001506	ANXA9	1:150954492-150980851	Control	PDGF	OK	1.27092	0.908143	-0.484881	-0.642835	0.2018	0.411041	no
XLOC_001508	XLOC_001508	BNIPL	1:151008802-151020076	Control	PDGF	NOTEST	0.149031	0.128785	-0.210646	0	1	1	no
XLOC_001509	XLOC_001509	C1orf56	1:151020215-151101595	Control	PDGF	OK	1.72449	1.69868	-0.0217571	-0.0130187	0.97625	0.990575	no
XLOC_001511	XLOC_001511	GABPB2	1:151020215-151101595	Control	PDGF	OK	6.52924	4.54872	-0.521455	-0.881962	0.0612	0.175446	no
XLOC_001512	XLOC_001512	TNFAIP8L2	1:151102550-151138478	Control	PDGF	NOTEST	0.182545	0.138185	-0.40165	0	1	1	no
XLOC_001513	XLOC_001513	SCNM1	1:151138497-151167797	Control	PDGF	OK	19.9124	21.2685	0.0950504	0.270674	0.5972	0.810206	no
XLOC_001514	XLOC_001514	PIP5K1A	1:151170424-151222219	Control	PDGF	OK	28.0138	26.1469	-0.0994984	-0.317543	0.5183	0.748432	no
XLOC_001515	XLOC_001515	PSMD4	1:151227178-151239955	Control	PDGF	OK	66.7899	73.6279	0.140622	0.515581	0.30295	0.538903	no
XLOC_001516	XLOC_001516	ZNF687	1:151252499-151300191	Control	PDGF	OK	5.64252	4.05687	-0.475971	-0.911633	0.03905	0.125653	no
XLOC_001517	XLOC_001517	RP11-126K1.8	1:151313064-151320503	Control	PDGF	OK	3.43525	4.03459	0.23201	0.107346	0.8339	0.939449	no
XLOC_001518	XLOC_001518	RP11-126K1.6	1:151313064-151320503	Control	PDGF	NOTEST	0.113907	0.251536	1.14291	0	1	1	no
XLOC_001520	XLOC_001520	RNY4P25	1:151375082-151431941	Control	PDGF	NOTEST	0	0	0	0	1	1	no
XLOC_001521	XLOC_001521	CGN	1:151482985-151511168	Control	PDGF	NOTEST	0.0022901	0.01143	2.31934	0	1	1	no
XLOC_005773	XLOC_005773	-	1:221979588-222158306	Control	PDGF	OK	0.0307495	0.40715	3.72692	1.97486	0.00885	0.0385383	yes
XLOC_001523	XLOC_001523	MIR554	1:151512780-151556059	Control	PDGF	NOTEST	0	0	0	0	1	1	no
XLOC_001524	XLOC_001524	RP11-74C1.2	1:151512780-151556059	Control	PDGF	NOTEST	0.226437	0.0352211	-2.6846	0	1	1	no
XLOC_001525	XLOC_001525	SNX27	1:151584513-151671567	Control	PDGF	OK	8.02478	8.15408	0.0230603	0.0789774	0.87055	0.953681	no
XLOC_001526	XLOC_001526	U6	1:151584513-151671567	Control	PDGF	NOTEST	0	0	0	0	1	1	no
XLOC_001527	XLOC_001527	RP11-98D18.1	1:151673501-151702281	Control	PDGF	NOTEST	0	0	0	0	1	1	no
XLOC_001528	XLOC_001528	RIIAD1	1:151673501-151702281	Control	PDGF	NOTEST	0	0.0756255	inf	0	1	1	no
XLOC_001529	XLOC_001529	RP11-98D18.15	1:151728016-151766878	Control	PDGF	NOTEST	0	0.00960156	inf	0	1	1	no
XLOC_001530	XLOC_001530	RP11-98D18.7	1:151728016-151766878	Control	PDGF	NOTEST	0	0.102187	inf	0	1	1	no
XLOC_001531	XLOC_001531	OAZ3	1:151728016-151766878	Control	PDGF	OK	1.0965	1.57753	0.524763	0.398455	0.4053	0.645448	no
XLOC_001532	XLOC_001532	RP11-98D18.9	1:151728016-151766878	Control	PDGF	NOTEST	0.0135981	0.0341595	1.32888	0	1	1	no
XLOC_001533	XLOC_001533	RP11-98D18.17	1:151770529-151771078	Control	PDGF	NOTEST	0	0	0	0	1	1	no
XLOC_001534	XLOC_001534	AL450992.2	1:151814352-151826173	Control	PDGF	NOTEST	0.168512	0.207063	0.297218	0	1	1	no
XLOC_001535	XLOC_001535	AL450992.6,AL591893.1	1:151967006-152020383	Control	PDGF	NOTEST	0.00455732	0.00575275	0.336066	0	1	1	no
XLOC_001536	XLOC_001536	SPTLC1P4	1:152050427-152050687	Control	PDGF	NOTEST	0	0	0	0	1	1	no
XLOC_001537	XLOC_001537	AL589986.2	1:152095009-152097556	Control	PDGF	NOTEST	0	0	0	0	1	1	no
XLOC_001538	XLOC_001538	FLG-AS1	1:152140600-152339163	Control	PDGF	OK	4.6127	2.6245	-0.813568	-1.13925	0.02885	0.0992161	no
XLOC_001539	XLOC_001539	RP11-107M16.2	1:152140600-152339163	Control	PDGF	NOTEST	0.057669	0.271283	2.23393	0	1	1	no
XLOC_001540	XLOC_001540	RP1-91G5.3	1:152346429-152417932	Control	PDGF	NOTEST	0	0	0	0	1	1	no
XLOC_001541	XLOC_001541	HMGN3P1	1:152346429-152417932	Control	PDGF	NOTEST	0	0	0	0	1	1	no
XLOC_001542	XLOC_001542	LCE5A	1:152483319-152484653	Control	PDGF	NOTEST	0	0.00787596	inf	0	1	1	no
XLOC_001543	XLOC_001543	CRCT1	1:152486977-152488486	Control	PDGF	NOTEST	0	0	0	0	1	1	no
XLOC_001544	XLOC_001544	LCE3C	1:152573137-152573562	Control	PDGF	NOTEST	0	0	0	0	1	1	no
XLOC_001545	XLOC_001545	LCE3B	1:152586286-152586574	Control	PDGF	NOTEST	0	0	0	0	1	1	no
XLOC_001546	XLOC_001546	LINC00302	1:152627952-152629280	Control	PDGF	NOTEST	0	0	0	0	1	1	no
XLOC_001547	XLOC_001547	LCE2D	1:152635871-152637135	Control	PDGF	NOTEST	0	0	0	0	1	1	no
XLOC_001548	XLOC_001548	LCE2B,LCE2C	1:152647770-152659877	Control	PDGF	NOTEST	0	0	0	0	1	1	no
XLOC_001549	XLOC_001549	LCE2A	1:152670839-152671918	Control	PDGF	NOTEST	0	0.196162	inf	0	1	1	no
XLOC_001550	XLOC_001550	LCE4A	1:152680635-152681967	Control	PDGF	NOTEST	0	0	0	0	1	1	no
XLOC_001551	XLOC_001551	C1orf68	1:152691081-152692946	Control	PDGF	NOTEST	0	0	0	0	1	1	no
XLOC_001552	XLOC_001552	RP1-43O17.1	1:152709993-152710344	Control	PDGF	NOTEST	0	0	0	0	1	1	no
XLOC_001553	XLOC_001553	RP1-43O17.2	1:152716774-152717082	Control	PDGF	NOTEST	0	0	0	0	1	1	no
XLOC_001554	XLOC_001554	KPRP	1:152730505-152734529	Control	PDGF	NOTEST	0	0	0	0	1	1	no
XLOC_001555	XLOC_001555	LCE1F	1:152748847-152749445	Control	PDGF	NOTEST	0	0.0124091	inf	0	1	1	no
XLOC_001556	XLOC_001556	LCE1E	1:152758689-152760902	Control	PDGF	NOTEST	0	0	0	0	1	1	no
XLOC_001557	XLOC_001557	LCE1D	1:152769226-152770657	Control	PDGF	NOTEST	0	0	0	0	1	1	no
XLOC_001558	XLOC_001558	LCE1B	1:152784446-152785585	Control	PDGF	NOTEST	0	0	0	0	1	1	no
XLOC_001559	XLOC_001559	LCE1A	1:152798522-152800665	Control	PDGF	NOTEST	0	0	0	0	1	1	no
XLOC_001560	XLOC_001560	LCE6A	1:152815343-152816459	Control	PDGF	NOTEST	0	0	0	0	1	1	no
XLOC_001561	XLOC_001561	SMCP	1:152850792-152857523	Control	PDGF	NOTEST	0	0.00725155	inf	0	1	1	no
XLOC_001562	XLOC_001562	IVL	1:152881020-152884362	Control	PDGF	NOTEST	0.00759591	0.0205761	1.43767	0	1	1	no
XLOC_001563	XLOC_001563	SPRR4	1:152943141-152945050	Control	PDGF	NOTEST	0	0	0	0	1	1	no
XLOC_001564	XLOC_001564	SPRR1A	1:152956556-152958289	Control	PDGF	NOTEST	0	0	0	0	1	1	no
XLOC_001565	XLOC_001565	SPRR3	1:152974222-152976332	Control	PDGF	NOTEST	0	0	0	0	1	1	no
XLOC_001566	XLOC_001566	RP1-20N18.4	1:152996437-152996736	Control	PDGF	NOTEST	0	0	0	0	1	1	no
XLOC_001567	XLOC_001567	SPRR1B	1:153003677-153005376	Control	PDGF	NOTEST	0	0	0	0	1	1	no
XLOC_001568	XLOC_001568	RP1-140J1.1	1:153146993-153164152	Control	PDGF	NOTEST	0	0	0	0	1	1	no
XLOC_001569	XLOC_001569	LELP1	1:153175918-153177596	Control	PDGF	NOTEST	0	0	0	0	1	1	no
XLOC_001570	XLOC_001570	PRR9	1:153190059-153191793	Control	PDGF	NOTEST	0	0.00491053	inf	0	1	1	no
XLOC_001571	XLOC_001571	RP1-140J1.4	1:153197555-153198482	Control	PDGF	NOTEST	0	0	0	0	1	1	no
XLOC_001572	XLOC_001572	LOR	1:153232175-153234598	Control	PDGF	NOTEST	0	0	0	0	1	1	no
XLOC_001573	XLOC_001573	U6	1:153302595-153321316	Control	PDGF	NOTEST	0	0	0	0	1	1	no
XLOC_001574	XLOC_001574	S100A9	1:153330329-153333503	Control	PDGF	NOTEST	0	0	0	0	1	1	no
XLOC_001575	XLOC_001575	S100A7A	1:153388944-153395701	Control	PDGF	NOTEST	0	0	0	0	1	1	no
XLOC_001576	XLOC_001576	BX470102.3	1:153506078-153508720	Control	PDGF	OK	1.1834	2.39417	1.01659	0.130111	0.43485	0.673831	no
XLOC_001577	XLOC_001577	S100A3	1:153509003-153524912	Control	PDGF	OK	0.799291	1.43364	0.842892	0.407136	0.5302	0.758731	no
XLOC_001578	XLOC_001578	S100A1	1:153591260-153620384	Control	PDGF	NOTEST	0.230865	0.264724	0.197437	0	1	1	no
XLOC_001579	XLOC_001579	CHTOP	1:153591260-153620384	Control	PDGF	OK	17.0807	14.3212	-0.254211	-0.655061	0.20245	0.41203	no
XLOC_001580	XLOC_001580	SNAPIN	1:153631129-153634306	Control	PDGF	OK	20.3434	20.901	0.0390106	0.171309	0.74265	0.898104	no
XLOC_044178	XLOC_044178	-	4:28707235-28712199	Control	PDGF	OK	0.0441844	0.579607	3.71347	4.44271	5e-05	0.000417771	yes
XLOC_001582	XLOC_001582	Metazoa_SRP	1:153676563-153676859	Control	PDGF	NOTEST	0	0	0	0	1	1	no
XLOC_001583	XLOC_001583	INTS3,SLC27A3	1:153700482-153752633	Control	PDGF	OK	33.3264	28.9722	-0.201996	-0.717214	0.152	0.335504	no
XLOC_001584	XLOC_001584	RP11-216N14.5	1:153767648-153774567	Control	PDGF	NOTEST	0	0	0	0	1	1	no
XLOC_001585	XLOC_001585	RP11-759F5.1	1:153777200-153896037	Control	PDGF	NOTEST	0.135185	0.212672	0.653694	0	1	1	no
XLOC_001586	XLOC_001586	CREB3L4	1:153931574-153958854	Control	PDGF	OK	2.54403	1.82167	-0.481858	-0.230658	0.41635	0.65627	no
XLOC_001587	XLOC_001587	RPS27	1:153963234-153964626	Control	PDGF	OK	2732.93	2381.01	-0.198873	-1.03433	0.043	0.135153	no
XLOC_001588	XLOC_001588	RP11-422P24.9	1:153964941-154127592	Control	PDGF	NOTEST	0.119036	0.195111	0.712892	0	1	1	no
XLOC_001589	XLOC_001589	RPS7P2	1:153964941-154127592	Control	PDGF	NOTEST	0	0	0	0	1	1	no
XLOC_001590	XLOC_001590	UBAP2L	1:154179195-154243986	Control	PDGF	OK	51.9531	39.3086	-0.402365	-0.984325	0.033	0.109779	no
XLOC_001591	XLOC_001591	AL590431.1	1:154179195-154243986	Control	PDGF	NOTEST	0	0	0	0	1	1	no
XLOC_001592	XLOC_001592	HAX1	1:154244449-154248352	Control	PDGF	OK	67.3561	73.7378	0.130595	0.647269	0.20605	0.417155	no
XLOC_001593	XLOC_001593	SNORD59	1:154260935-154261003	Control	PDGF	NOTEST	0	0	0	0	1	1	no
XLOC_001594	XLOC_001594	U6	1:154267978-154268077	Control	PDGF	NOTEST	0	0	0	0	1	1	no
XLOC_001595	XLOC_001595	U6	1:154270125-154270224	Control	PDGF	NOTEST	0	0	0	0	1	1	no
XLOC_001596	XLOC_001596	AQP10	1:154293565-154297801	Control	PDGF	NOTEST	0	0	0	0	1	1	no
XLOC_001597	XLOC_001597	ATP8B2	1:154298009-154323787	Control	PDGF	OK	38.9885	33.529	-0.21764	-0.748228	0.1231	0.289937	no
XLOC_001598	XLOC_001598	RNU7-57P	1:154298009-154323787	Control	PDGF	NOTEST	0	0	0	0	1	1	no
XLOC_001599	XLOC_001599	IL6R	1:154374803-154441967	Control	PDGF	OK	1.62353	1.17513	-0.466313	-0.779363	0.08175	0.215815	no
XLOC_001600	XLOC_001600	TDRD10	1:154474694-154520623	Control	PDGF	NOTEST	0.0181493	0.0270829	0.577465	0	1	1	no
XLOC_001601	XLOC_001601	UBE2Q1-AS1	1:154521052-154532216	Control	PDGF	NOTEST	0.107375	0.169994	0.662826	0	1	1	no
XLOC_001602	XLOC_001602	CHRNB2	1:154540256-154552502	Control	PDGF	NOTEST	0.110643	0.0701368	-0.657669	0	1	1	no
XLOC_001603	XLOC_001603	AL606500.1	1:154554330-154600475	Control	PDGF	NOTEST	0	0	0	0	1	1	no
XLOC_001604	XLOC_001604	CKS1B	1:154947128-154951725	Control	PDGF	OK	20.5536	22.359	0.121467	0.495559	0.3266	0.565962	no
XLOC_001605	XLOC_001605	MIR4258	1:154947128-154951725	Control	PDGF	NOTEST	0	0	0	0	1	1	no
XLOC_044189	XLOC_044189	-	4:28759116-28763159	Control	PDGF	OK	0.0498932	0.647309	3.69754	4.32452	5e-05	0.000417771	yes
XLOC_001607	XLOC_001607	LENEP	1:154966061-154966791	Control	PDGF	NOTEST	0.131913	0.118514	-0.154525	0	1	1	no
XLOC_001608	XLOC_001608	ZBTB7B	1:154975117-155006257	Control	PDGF	OK	9.96249	9.59554	-0.0541423	-0.198123	0.6927	0.870837	no
XLOC_001609	XLOC_001609	ADAM15,DCST1	1:155006299-155035252	Control	PDGF	OK	26.4264	30.9666	0.228732	0.951184	0.03045	0.103371	no
XLOC_001611	XLOC_001611	Y_RNA	1:155092965-155093074	Control	PDGF	NOTEST	0	0	0	0	1	1	no
XLOC_001612	XLOC_001612	EFNA1	1:155099935-155107333	Control	PDGF	NOTEST	0.0174516	0.0289791	0.731654	0	1	1	no
XLOC_001613	XLOC_001613	SLC50A1	1:155107674-155111329	Control	PDGF	OK	29.6332	31.9772	0.109831	0.499734	0.32325	0.562343	no
XLOC_001614	XLOC_001614	U7	1:155115746-155115808	Control	PDGF	NOTEST	0	0	0	0	1	1	no
XLOC_001615	XLOC_001615	HMGN2P18	1:155121019-155121295	Control	PDGF	NOTEST	0	0	0	0	1	1	no
XLOC_001616	XLOC_001616	TRIM46	1:155141883-155162707	Control	PDGF	OK	0.630829	1.16923	0.890235	0.773709	0.11465	0.275503	no
XLOC_001617	XLOC_001617	MIR92B	1:155164967-155165063	Control	PDGF	NOTEST	0	0	0	0	1	1	no
XLOC_001618	XLOC_001618	RP11-263K19.4	1:155165225-155183614	Control	PDGF	OK	1.52411	1.77405	0.219084	0.145126	0.81365	0.930754	no
XLOC_001619	XLOC_001619	MTX1	1:155165225-155183614	Control	PDGF	OK	8.63276	10.0575	0.220381	0.573259	0.26845	0.496333	no
XLOC_001620	XLOC_001620	MTX1P1	1:155200765-155214653	Control	PDGF	OK	0.557279	0.360431	-0.628677	-0.320692	0.5262	0.755271	no
XLOC_001621	XLOC_001621	HCN3	1:155225660-155271225	Control	PDGF	OK	0.668484	0.695	0.0561188	0.0350601	0.94315	0.979339	no
XLOC_044175	XLOC_044175	-	4:28695975-28699034	Control	PDGF	OK	0.0424464	0.52671	3.63329	3.44095	0.0004	0.00272737	yes
XLOC_001623	XLOC_001623	RUSC1	1:155278538-155301359	Control	PDGF	OK	13.7628	15.5717	0.178145	0.30166	0.5494	0.774125	no
XLOC_001624	XLOC_001624	U6	1:155304917-155536794	Control	PDGF	NOTEST	0	0	0	0	1	1	no
XLOC_001625	XLOC_001625	POU5F1P4	1:155304917-155536794	Control	PDGF	NOTEST	0.198434	0.175794	-0.174776	0	1	1	no
XLOC_001626	XLOC_001626	ASH1L-AS1	1:155304917-155536794	Control	PDGF	OK	1.59274	1.42088	-0.164731	-0.11159	0.81575	0.932133	no
XLOC_001627	XLOC_001627	DAP3P1	1:155556434-155571988	Control	PDGF	NOTEST	0	0	0	0	1	1	no
XLOC_001628	XLOC_001628	MSTO1	1:155579338-155829191	Control	PDGF	OK	7.30904	10.6257	0.539811	0.567781	0.1989	0.40716	no
XLOC_008197	XLOC_008197	-	10:49864370-49867700	Control	PDGF	OK	0.0670381	0.816793	3.60692	4.29525	5e-05	0.000417771	yes
XLOC_001630	XLOC_001630	RP11-101O6.2	1:155579338-155829191	Control	PDGF	NOTEST	0.226132	0.216391	-0.0635206	0	1	1	no
XLOC_044197	XLOC_044197	-	4:28794182-28800239	Control	PDGF	OK	0.0460751	0.555657	3.59213	4.85363	5e-05	0.000417771	yes
XLOC_001632	XLOC_001632	U4	1:155864071-155864177	Control	PDGF	NOTEST	0	0	0	0	1	1	no
XLOC_001633	XLOC_001633	RXFP4	1:155911463-155916193	Control	PDGF	OK	0.346664	0.370963	0.0977388	0.124648	0.76545	0.909496	no
XLOC_001634	XLOC_001634	RP11-336K24.5	1:155916530-155976861	Control	PDGF	NOTEST	0	0.0304444	inf	0	1	1	no
XLOC_001635	XLOC_001635	LAMTOR2	1:156024542-156028301	Control	PDGF	OK	52.7536	55.765	0.080089	0.378328	0.46185	0.697446	no
XLOC_001636	XLOC_001636	RAB25	1:156030950-156040295	Control	PDGF	NOTEST	0	0	0	0	1	1	no
XLOC_001637	XLOC_001637	AL355388.1	1:156041864-156051789	Control	PDGF	NOTEST	0	0	0	0	1	1	no
XLOC_001638	XLOC_001638	LMNA	1:156052358-156109880	Control	PDGF	OK	373.965	425.953	0.187791	0.568854	0.1511	0.334217	no
XLOC_001639	XLOC_001639	SEMA4A	1:156117156-156147543	Control	PDGF	NOTEST	0.238374	0.238379	3.15e-05	0	1	1	no
XLOC_001640	XLOC_001640	BGLAP,PMF1,RP11-54H19.8,SLC25A44	1:156162603-156218303	Control	PDGF	OK	24.335	23.5547	-0.0470193	-0.186738	0.7127	0.882372	no
XLOC_001641	XLOC_001641	TMEM79	1:156252725-156265577	Control	PDGF	OK	2.63305	1.78254	-0.562801	-0.53878	0.2507	0.475214	no
XLOC_001642	XLOC_001642	CCT3	1:156277629-156337664	Control	PDGF	NOTEST	0.13338	0.244748	0.875755	0	1	1	no
XLOC_001643	XLOC_001643	AL589685.1	1:156277629-156337664	Control	PDGF	NOTEST	0	0	0	0	1	1	no
XLOC_001644	XLOC_001644	TSACC	1:156277629-156337664	Control	PDGF	OK	0.738	0.519744	-0.505819	-0.0784254	0.53125	0.759655	no
XLOC_001645	XLOC_001645	RHBG	1:156339002-156355011	Control	PDGF	NOTEST	0	0	0	0	1	1	no
XLOC_001646	XLOC_001646	RP11-139I14.2	1:156358017-156365401	Control	PDGF	NOTEST	0.00195322	0.00279519	0.517095	0	1	1	no
XLOC_001647	XLOC_001647	MIR9-1	1:156374043-156400493	Control	PDGF	NOTEST	0	0	0	0	1	1	no
XLOC_001648	XLOC_001648	RP11-284F21.8	1:156479645-156481473	Control	PDGF	NOTEST	0.00332258	0.0104482	1.65288	0	1	1	no
XLOC_001649	XLOC_001649	snoU13	1:156495190-156542396	Control	PDGF	NOTEST	0	0	0	0	1	1	no
XLOC_001650	XLOC_001650	TTC24	1:156549518-156556562	Control	PDGF	NOTEST	0.017211	0.0417332	1.27787	0	1	1	no
XLOC_001651	XLOC_001651	APOA1BP	1:156561553-156571288	Control	PDGF	OK	29.2139	27.9466	-0.0639824	-0.218859	0.6709	0.858062	no
XLOC_001652	XLOC_001652	HAPLN2	1:156589085-156595517	Control	PDGF	NOTEST	0	0	0	0	1	1	no
XLOC_001653	XLOC_001653	BCAN	1:156611181-156631216	Control	PDGF	NOTEST	0.0720039	0.173969	1.27268	0	1	1	no
XLOC_001654	XLOC_001654	RRNAD1	1:156686846-156706752	Control	PDGF	OK	8.36316	5.77901	-0.533226	-1.0427	0.03915	0.125914	no
XLOC_001655	XLOC_001655	PRCC	1:156707093-156851642	Control	PDGF	OK	12.4195	11.4986	-0.111147	-0.123565	0.7591	0.905929	no
XLOC_001656	XLOC_001656	NTRK1	1:156707093-156851642	Control	PDGF	NOTEST	0.0240674	0.0177455	-0.439627	0	1	1	no
XLOC_001658	XLOC_001658	LRRC71	1:156890441-157015514	Control	PDGF	OK	0.339832	0.281322	-0.2726	-0.0867768	0.76775	0.910718	no
XLOC_001659	XLOC_001659	KRT8P45	1:157043048-157044495	Control	PDGF	NOTEST	0.0285898	0.016637	-0.781106	0	1	1	no
XLOC_001660	XLOC_001660	CYCSP52	1:157090982-157108266	Control	PDGF	OK	0.77109	0.208127	-1.88944	-0.514599	0.49595	0.728219	no
XLOC_001661	XLOC_001661	RP11-71G12.1	1:157155177-157157195	Control	PDGF	NOTEST	0	0	0	0	1	1	no
XLOC_001662	XLOC_001662	RP11-367J7.3	1:157644110-157670775	Control	PDGF	NOTEST	0.0106016	0	#NAME?	0	1	1	no
XLOC_001663	XLOC_001663	RP11-367J7.4	1:157678875-157679433	Control	PDGF	NOTEST	0	0	0	0	1	1	no
XLOC_001664	XLOC_001664	MRPS21P2	1:157800703-157868046	Control	PDGF	NOTEST	0	0	0	0	1	1	no
XLOC_001665	XLOC_001665	RP11-451O13.1	1:157894854-157918861	Control	PDGF	NOTEST	0	0	0	0	1	1	no
XLOC_001666	XLOC_001666	KIRREL	1:157963062-158072469	Control	PDGF	OK	44.5533	37.9225	-0.232479	-1.15946	0.02305	0.0833432	no
XLOC_001667	XLOC_001667	KIRREL-IT1	1:157963062-158072469	Control	PDGF	OK	0.403844	0.367424	-0.136352	-0.0216606	0.9299	0.975276	no
XLOC_001669	XLOC_001669	CD1A	1:158223926-158228059	Control	PDGF	NOTEST	0	0	0	0	1	1	no
XLOC_001670	XLOC_001670	CD1C	1:158259575-158263420	Control	PDGF	NOTEST	0	0.00748051	inf	0	1	1	no
XLOC_001671	XLOC_001671	CD1E	1:158323253-158327343	Control	PDGF	NOTEST	0	0	0	0	1	1	no
XLOC_001672	XLOC_001672	RP11-144L1.2	1:158423987-158425063	Control	PDGF	NOTEST	0	0.00889981	inf	0	1	1	no
XLOC_001673	XLOC_001673	OR10K1	1:158435271-158436344	Control	PDGF	NOTEST	0	0	0	0	1	1	no
XLOC_001674	XLOC_001674	OR10R2	1:158444243-158464676	Control	PDGF	NOTEST	0	0	0	0	1	1	no
XLOC_001675	XLOC_001675	OR10R3P	1:158444243-158464676	Control	PDGF	NOTEST	0	0	0	0	1	1	no
XLOC_001676	XLOC_001676	OR10R1P	1:158484574-158485715	Control	PDGF	NOTEST	0	0	0	0	1	1	no
XLOC_001677	XLOC_001677	RP11-144L1.8	1:158493461-158495628	Control	PDGF	NOTEST	0	0	0	0	1	1	no
XLOC_001678	XLOC_001678	OR10Z1	1:158576228-158577170	Control	PDGF	NOTEST	0	0	0	0	1	1	no
XLOC_001679	XLOC_001679	OR6K6	1:158724509-158725681	Control	PDGF	NOTEST	0	0	0	0	1	1	no
XLOC_001680	XLOC_001680	OR2AQ1P	1:158765803-158766003	Control	PDGF	NOTEST	0	0	0	0	1	1	no
XLOC_001681	XLOC_001681	MNDA	1:158801106-158819296	Control	PDGF	NOTEST	0.00982154	0.00720649	-0.446653	0	1	1	no
XLOC_001682	XLOC_001682	RP11-393K10.1	1:158848535-158853290	Control	PDGF	NOTEST	0	0	0	0	1	1	no
XLOC_001683	XLOC_001683	PYHIN1	1:158900585-158946844	Control	PDGF	NOTEST	0.0434392	0.0154368	-1.49262	0	1	1	no
XLOC_001684	XLOC_001684	IFI16	1:158969432-159024945	Control	PDGF	OK	40.1671	44.3905	0.144236	0.600291	0.234	0.45311	no
XLOC_001685	XLOC_001685	AL359753.1	1:159029038-159029116	Control	PDGF	NOTEST	0	0	0	0	1	1	no
XLOC_001687	XLOC_001687	RNA5SP60	1:159140699-159176419	Control	PDGF	NOTEST	0	0	0	0	1	1	no
XLOC_001688	XLOC_001688	RP11-550P17.1	1:159246292-159247282	Control	PDGF	NOTEST	0	0.0273717	inf	0	1	1	no
XLOC_001689	XLOC_001689	FCER1A	1:159259503-159278014	Control	PDGF	NOTEST	0	0.00450631	inf	0	1	1	no
XLOC_001690	XLOC_001690	RP11-550P17.5	1:159315057-159453166	Control	PDGF	NOTEST	0	0.22649	inf	0	1	1	no
XLOC_001691	XLOC_001691	OR10J7P	1:159315057-159453166	Control	PDGF	NOTEST	0.0306571	0.153827	2.32702	0	1	1	no
XLOC_001692	XLOC_001692	OR10J8P	1:159315057-159453166	Control	PDGF	NOTEST	0.0488905	0.103358	1.08003	0	1	1	no
XLOC_001693	XLOC_001693	OR10J4	1:159315057-159453166	Control	PDGF	OK	0.247783	0.33564	0.437838	0.246946	0.6355	0.837078	no
XLOC_001694	XLOC_001694	OR10J1	1:159315057-159453166	Control	PDGF	NOTEST	0.0327949	0.111702	1.76811	0	1	1	no
XLOC_001695	XLOC_001695	RP11-180D21.3	1:159315057-159453166	Control	PDGF	NOTEST	0	0	0	0	1	1	no
XLOC_001696	XLOC_001696	RP11-740C1.2	1:159527157-159527990	Control	PDGF	NOTEST	0	0	0	0	1	1	no
XLOC_001697	XLOC_001697	APCS	1:159557614-159558655	Control	PDGF	NOTEST	0	0.0105653	inf	0	1	1	no
XLOC_001698	XLOC_001698	OR10J6P	1:159568087-159569017	Control	PDGF	NOTEST	0.0092256	0.00914964	-0.0119272	0	1	1	no
XLOC_001699	XLOC_001699	RP11-419N10.5	1:159728959-159729379	Control	PDGF	NOTEST	0	0	0	0	1	1	no
XLOC_044167	XLOC_044167	-	4:28679418-28683406	Control	PDGF	OK	0.0257218	0.301916	3.55308	3.10594	0.00045	0.00303425	yes
XLOC_001701	XLOC_001701	FCRL6	1:159770300-159786041	Control	PDGF	NOTEST	0.108525	0.0166645	-2.70318	0	1	1	no
XLOC_001702	XLOC_001702	SLAMF8	1:159796539-159869953	Control	PDGF	NOTEST	0.0139296	0.0523835	1.91096	0	1	1	no
XLOC_001703	XLOC_001703	VSIG8	1:159796539-159869953	Control	PDGF	OK	0.401823	0.527159	0.391678	0.839243	0.10935	0.266439	no
XLOC_044177	XLOC_044177	-	4:28701501-28707004	Control	PDGF	OK	0.0361687	0.422249	3.54528	4.13619	5e-05	0.000417771	yes
XLOC_001705	XLOC_001705	RP11-226L15.1	1:159990089-159990517	Control	PDGF	NOTEST	0.0742524	0	#NAME?	0	1	1	no
XLOC_001706	XLOC_001706	RP11-536C5.2	1:160007256-160049611	Control	PDGF	NOTEST	0	0.0307085	inf	0	1	1	no
XLOC_001707	XLOC_001707	KCNJ9	1:160051359-160060353	Control	PDGF	NOTEST	0.00544998	0.00651594	0.257723	0	1	1	no
XLOC_001708	XLOC_001708	ATP1A2	1:160085548-160113381	Control	PDGF	NOTEST	0.00278711	0.00111168	-1.32603	0	1	1	no
XLOC_001709	XLOC_001709	ATP1A4	1:160121359-160156767	Control	PDGF	NOTEST	0	0.00287205	inf	0	1	1	no
XLOC_001710	XLOC_001710	CASQ1	1:160160284-160171676	Control	PDGF	NOTEST	0.01374	0.0698688	2.34627	0	1	1	no
XLOC_001711	XLOC_001711	PEA15	1:160171988-160185166	Control	PDGF	OK	171.736	173.819	0.017386	0.0763714	0.88515	0.95879	no
XLOC_001712	XLOC_001712	RP11-574F21.2	1:160185504-160256138	Control	PDGF	NOTEST	0.123334	0.125363	0.0235429	0	1	1	no
XLOC_001713	XLOC_001713	RP11-179G5.4	1:160259062-160328742	Control	PDGF	OK	0.790726	0.448704	-0.817415	-0.0660188	0.598	0.810646	no
XLOC_001714	XLOC_001714	NCSTN	1:160259062-160328742	Control	PDGF	OK	25.513	27.5528	0.110962	0.225538	0.60845	0.818436	no
XLOC_001715	XLOC_001715	NHLH1	1:160336856-160342638	Control	PDGF	NOTEST	0.0350136	0.0274409	-0.351588	0	1	1	no
XLOC_001716	XLOC_001716	VANGL2	1:160370375-160398468	Control	PDGF	NOTEST	0.00826505	0.00474737	-0.799896	0	1	1	no
XLOC_001717	XLOC_001717	RP11-528G1.2	1:160506862-160549306	Control	PDGF	NOTEST	0	0	0	0	1	1	no
XLOC_001718	XLOC_001718	RP11-404F10.2,SETP9	1:160639937-160681641	Control	PDGF	NOTEST	0	0	0	0	1	1	no
XLOC_001719	XLOC_001719	AL121985.1	1:160639937-160681641	Control	PDGF	NOTEST	0	0	0	0	1	1	no
XLOC_001720	XLOC_001720	SLAMF7	1:160709036-160724611	Control	PDGF	NOTEST	0	0.0238015	inf	0	1	1	no
XLOC_001721	XLOC_001721	LY9	1:160765895-160798045	Control	PDGF	NOTEST	0	0.00375573	inf	0	1	1	no
XLOC_001722	XLOC_001722	RP11-312J18.3	1:160799949-160832692	Control	PDGF	NOTEST	0	0	0	0	1	1	no
XLOC_001723	XLOC_001723	RP11-312J18.5	1:160864769-160865866	Control	PDGF	NOTEST	0	0.00722067	inf	0	1	1	no
XLOC_001724	XLOC_001724	RP11-544M22.1	1:160901528-160924589	Control	PDGF	NOTEST	0	0	0	0	1	1	no
XLOC_001725	XLOC_001725	RP11-312J18.7	1:160901528-160924589	Control	PDGF	NOTEST	0	0	0	0	1	1	no
XLOC_001726	XLOC_001726	RP11-544M22.3	1:160965000-161008784	Control	PDGF	NOTEST	0	0	0	0	1	1	no
XLOC_001727	XLOC_001727	AL591806.1	1:161015833-161039760	Control	PDGF	NOTEST	0	0	0	0	1	1	no
XLOC_001728	XLOC_001728	RP11-544M22.8	1:161040784-161059389	Control	PDGF	NOTEST	0.00545924	0	#NAME?	0	1	1	no
XLOC_001729	XLOC_001729	KLHDC9	1:161068080-161135513	Control	PDGF	OK	0.896195	0.627767	-0.513585	-0.19172	0.53465	0.761746	no
XLOC_001730	XLOC_001730	NIT1	1:161068080-161135513	Control	PDGF	OK	9.66814	10.4159	0.107482	0.148445	0.74155	0.897369	no
XLOC_001731	XLOC_001731	UFC1	1:161068080-161135513	Control	PDGF	OK	51.652	53.1204	0.0404418	0.140156	0.7795	0.915718	no
XLOC_001732	XLOC_001732	USP21	1:161068080-161135513	Control	PDGF	OK	3.87453	3.47157	-0.158434	-0.185534	0.7287	0.890932	no
XLOC_001733	XLOC_001733	PPOX	1:161136153-161148037	Control	PDGF	OK	8.40221	6.01894	-0.481259	-0.89455	0.09105	0.233064	no
XLOC_001734	XLOC_001734	NDUFS2	1:161158722-161184191	Control	PDGF	OK	32.9542	37.5384	0.187906	0.714685	0.1593	0.346506	no
XLOC_025622	XLOC_025622	GRB2	17:73313966-73401790	Control	PDGF	OK	5.8	90	3.58	0.003	0.003	0.0237778	yes
XLOC_001736	XLOC_001736	AL590714.1	1:161185023-161193421	Control	PDGF	NOTEST	0	0	0	0	1	1	no
XLOC_001737	XLOC_001737	TOMM40L	1:161195792-161208092	Control	PDGF	OK	5.29886	5.55103	0.0670731	0.198946	0.6642	0.85385	no
XLOC_001738	XLOC_001738	PCP4L1	1:161228516-161255240	Control	PDGF	NOTEST	0	0.00857099	inf	0	1	1	no
XLOC_044201	XLOC_044201	-	4:28813549-28821704	Control	PDGF	OK	0.0493594	0.564124	3.51461	5.63738	5e-05	0.000417771	yes
XLOC_001740	XLOC_001740	RP11-122G18.5	1:161337811-161341754	Control	PDGF	OK	1.48285	1.39991	-0.0830425	-0.209515	0.6854	0.86683	no
XLOC_001741	XLOC_001741	U6	1:161371078-161371185	Control	PDGF	NOTEST	0	0	0	0	1	1	no
XLOC_001742	XLOC_001742	RP11-122G18.7	1:161375857-161376872	Control	PDGF	NOTEST	0.0220947	0.0391507	0.825336	0	1	1	no
XLOC_001743	XLOC_001743	FCGR2A	1:161475219-161493803	Control	PDGF	NOTEST	0.024709	0.0946854	1.93811	0	1	1	no
XLOC_001744	XLOC_001744	HSPA6	1:161494035-161496681	Control	PDGF	NOTEST	0.166794	0.178284	0.0961088	0	1	1	no
XLOC_001745	XLOC_001745	FCGR2B,FCGR2C	1:161511548-161648444	Control	PDGF	NOTEST	0	0.0206468	inf	0	1	1	no
XLOC_001746	XLOC_001746	HSPA7	1:161511548-161648444	Control	PDGF	NOTEST	0.0612864	0.048911	-0.325406	0	1	1	no
XLOC_001747	XLOC_001747	Y_RNA	1:161669295-161669397	Control	PDGF	NOTEST	0	0	0	0	1	1	no
XLOC_001750	XLOC_001750	Metazoa_SRP	1:161705597-161705889	Control	PDGF	NOTEST	0	0	0	0	1	1	no
XLOC_001751	XLOC_001751	DUSP12	1:161718265-161727028	Control	PDGF	OK	14.6428	15.0569	0.0402329	0.162712	0.7493	0.901495	no
XLOC_001752	XLOC_001752	ATF6	1:161736043-161937720	Control	PDGF	OK	16.7614	16.2658	-0.0432973	-0.200261	0.6948	0.872328	no
XLOC_001753	XLOC_001753	RP11-456P18.2	1:161736043-161937720	Control	PDGF	NOTEST	0.206803	0.201274	-0.0390946	0	1	1	no
XLOC_001754	XLOC_001754	RP11-227F8.2	1:162008805-162009357	Control	PDGF	NOTEST	0	0.0274399	inf	0	1	1	no
XLOC_001755	XLOC_001755	C1orf226,NOS1AP,RP11-565P22.6	1:162039563-162356600	Control	PDGF	NOTEST	0.0268263	0.0286286	0.0938062	0	1	1	no
XLOC_001756	XLOC_001756	MIR4654	1:162039563-162356600	Control	PDGF	NOTEST	0	0	0	0	1	1	no
XLOC_001757	XLOC_001757	RNA5SP61	1:162039563-162356600	Control	PDGF	NOTEST	0	0	0	0	1	1	no
XLOC_001758	XLOC_001758	MIR556	1:162039563-162356600	Control	PDGF	NOTEST	0	0	0	0	1	1	no
XLOC_001759	XLOC_001759	SLAMF6P1	1:162415338-162415676	Control	PDGF	NOTEST	0	0	0	0	1	1	no
XLOC_059229	XLOC_059229	-	9:21587186-21591918	Control	PDGF	OK	0.0785378	0.870715	3.47074	5.33011	5e-05	0.000417771	yes
XLOC_001762	XLOC_001762	DDR2	1:162600642-162756269	Control	PDGF	OK	104.049	103.18	-0.012099	-0.0528094	0.91445	0.970137	no
XLOC_001763	XLOC_001763	Metazoa_SRP	1:162600642-162756269	Control	PDGF	OK	0.680086	1.05257	0.630131	0.0332162	0.6658	0.855094	no
XLOC_044212	XLOC_044212	-	4:28854097-28859477	Control	PDGF	OK	0.0278275	0.307267	3.46491	3.46712	5e-05	0.000417771	yes
XLOC_001765	XLOC_001765	RP11-331H2.4	1:162794247-162838605	Control	PDGF	NOTEST	0	0	0	0	1	1	no
XLOC_041039	XLOC_041039	-	3:16782627-16783690	Control	PDGF	OK	0.0836529	0.917295	3.4549	2.57982	0.00675	0.0307631	yes
XLOC_001767	XLOC_001767	RP11-267N12.1	1:163080910-163325554	Control	PDGF	NOTEST	0.0114125	0.0283976	1.31515	0	1	1	no
XLOC_001768	XLOC_001768	RP11-267N12.2	1:163080910-163325554	Control	PDGF	NOTEST	0.0210135	0.0127293	-0.723162	0	1	1	no
XLOC_001769	XLOC_001769	RP11-77M5.1	1:163080910-163325554	Control	PDGF	NOTEST	0.147388	0.18926	0.360745	0	1	1	no
XLOC_001771	XLOC_001771	RP11-267N12.3	1:163080910-163325554	Control	PDGF	NOTEST	0.13258	0.237082	0.838521	0	1	1	no
XLOC_001772	XLOC_001772	RP11-267N12.3	1:163080910-163325554	Control	PDGF	NOTEST	0.227412	0.287679	0.339154	0	1	1	no
XLOC_001773	XLOC_001773	RP11-267N12.3	1:163080910-163325554	Control	PDGF	NOTEST	0.145231	0.220627	0.603254	0	1	1	no
XLOC_001774	XLOC_001774	RP11-267N12.3	1:163080910-163325554	Control	PDGF	NOTEST	0.210999	0.202703	-0.057865	0	1	1	no
XLOC_001775	XLOC_001775	RP11-267N12.3	1:163080910-163325554	Control	PDGF	NOTEST	0.0786273	0.511313	2.7011	0	1	1	no
XLOC_001776	XLOC_001776	RP11-267N12.3	1:163080910-163325554	Control	PDGF	OK	0.198572	0.339201	0.772481	0.727804	0.16305	0.351877	no
XLOC_001777	XLOC_001777	RP11-267N12.3	1:163080910-163325554	Control	PDGF	OK	0.259586	0.321174	0.307146	0.400279	0.4486	0.68602	no
XLOC_001778	XLOC_001778	RP11-267N12.3	1:163080910-163325554	Control	PDGF	NOTEST	0.225824	0.281102	0.315894	0	1	1	no
XLOC_001779	XLOC_001779	RP11-267N12.3	1:163080910-163325554	Control	PDGF	NOTEST	0.155128	0.195294	0.332189	0	1	1	no
XLOC_001780	XLOC_001780	RP11-267N12.3	1:163080910-163325554	Control	PDGF	NOTEST	0.210317	0.247677	0.235891	0	1	1	no
XLOC_001781	XLOC_001781	RP11-267N12.3	1:163080910-163325554	Control	PDGF	NOTEST	0.206535	0.183108	-0.173692	0	1	1	no
XLOC_001782	XLOC_001782	RP11-267N12.3	1:163080910-163325554	Control	PDGF	OK	0.385312	0.411186	0.0937625	0.0968075	0.85	0.945434	no
XLOC_001783	XLOC_001783	RP11-267N12.3	1:163080910-163325554	Control	PDGF	NOTEST	0.20279	0.30113	0.570401	0	1	1	no
XLOC_001784	XLOC_001784	SNORD112	1:163355654-163355726	Control	PDGF	NOTEST	0	0	0	0	1	1	no
XLOC_001785	XLOC_001785	RNA5SP63	1:163479273-163479385	Control	PDGF	NOTEST	0	0	0	0	1	1	no
XLOC_001786	XLOC_001786	U3	1:163892906-163893109	Control	PDGF	NOTEST	0	0	0	0	1	1	no
XLOC_001787	XLOC_001787	RP11-541J2.1	1:164312241-164313101	Control	PDGF	NOTEST	0	0	0	0	1	1	no
XLOC_001788	XLOC_001788	RNU5F-6P	1:164320509-164320625	Control	PDGF	NOTEST	0	0	0	0	1	1	no
XLOC_001789	XLOC_001789	HMGB3P6	1:164326003-164326601	Control	PDGF	NOTEST	0	0	0	0	1	1	no
XLOC_001791	XLOC_001791	U6	1:164524820-164868533	Control	PDGF	NOTEST	0	0	0	0	1	1	no
XLOC_001792	XLOC_001792	PBX1	1:164524820-164868533	Control	PDGF	NOTEST	0.106968	0.0944708	-0.179235	0	1	1	no
XLOC_001793	XLOC_001793	Y_RNA	1:164524820-164868533	Control	PDGF	NOTEST	0	0	0	0	1	1	no
XLOC_001794	XLOC_001794	RP11-38C18.2	1:165171103-165325952	Control	PDGF	NOTEST	0	0	0	0	1	1	no
XLOC_001795	XLOC_001795	RP11-38C18.3	1:165171103-165325952	Control	PDGF	NOTEST	0	0	0	0	1	1	no
XLOC_001796	XLOC_001796	RP11-541H12.1	1:165446077-165551713	Control	PDGF	NOTEST	0	0	0	0	1	1	no
XLOC_001797	XLOC_001797	LRRC52	1:165446077-165551713	Control	PDGF	NOTEST	0	0	0	0	1	1	no
XLOC_001798	XLOC_001798	RP11-306I1.1	1:165446077-165551713	Control	PDGF	NOTEST	0	0	0	0	1	1	no
XLOC_001799	XLOC_001799	RP11-306I1.2	1:165567699-165592568	Control	PDGF	NOTEST	0	0	0	0	1	1	no
XLOC_001801	XLOC_001801	MGST3	1:165600097-165631033	Control	PDGF	OK	0.573942	0.590813	0.0417945	0.0215338	0.96635	0.986872	no
XLOC_001802	XLOC_001802	RP11-466F5.3	1:165631452-165679205	Control	PDGF	NOTEST	0.259609	0.134631	-0.947331	0	1	1	no
XLOC_001803	XLOC_001803	RP11-466F5.4	1:165631452-165679205	Control	PDGF	OK	0.372527	0.350038	-0.0898333	-0.0189867	0.9653	0.986704	no
XLOC_001804	XLOC_001804	RP11-466F5.5,RP11-466F5.6	1:165631452-165679205	Control	PDGF	NOTEST	0.0196733	0.0226257	0.201723	0	1	1	no
XLOC_001805	XLOC_001805	RP11-466F5.8	1:165692875-165892145	Control	PDGF	NOTEST	0.247724	0.229885	-0.107824	0	1	1	no
XLOC_001806	XLOC_001806	RP11-466F5.9	1:165692875-165892145	Control	PDGF	NOTEST	0	0	0	0	1	1	no
XLOC_059225	XLOC_059225	-	9:21569751-21578089	Control	PDGF	OK	0.0398253	0.426515	3.42084	5.01291	5e-05	0.000417771	yes
XLOC_001808	XLOC_001808	RP11-7G12.1	1:165991451-165992264	Control	PDGF	NOTEST	0.00781392	0.016552	1.08289	0	1	1	no
XLOC_001809	XLOC_001809	RNA5SP64	1:166011480-166011587	Control	PDGF	NOTEST	0	0	0	0	1	1	no
XLOC_001810	XLOC_001810	RP11-375H19.2	1:166026673-166136206	Control	PDGF	NOTEST	0.0193982	0	#NAME?	0	1	1	no
XLOC_001811	XLOC_001811	RP11-479J7.2	1:166304120-166304999	Control	PDGF	NOTEST	0	0	0	0	1	1	no
XLOC_001812	XLOC_001812	FMO7P	1:166443981-166459276	Control	PDGF	NOTEST	0	0	0	0	1	1	no
XLOC_001813	XLOC_001813	FMO8P	1:166535414-166549942	Control	PDGF	NOTEST	0	0	0	0	1	1	no
XLOC_001814	XLOC_001814	FMO9P	1:166572911-166600637	Control	PDGF	NOTEST	0	0.0044585	inf	0	1	1	no
XLOC_001815	XLOC_001815	FMO10P	1:166635121-166651433	Control	PDGF	NOTEST	0	0.00391351	inf	0	1	1	no
XLOC_001816	XLOC_001816	RPL4P2	1:166716615-166717897	Control	PDGF	NOTEST	0.0248135	0	#NAME?	0	1	1	no
XLOC_001817	XLOC_001817	FMO11P	1:166732570-166762004	Control	PDGF	NOTEST	0	0	0	0	1	1	no
XLOC_001818	XLOC_001818	CNN2P10	1:166765502-166766420	Control	PDGF	NOTEST	0	0	0	0	1	1	no
XLOC_001819	XLOC_001819	POGK	1:166808656-166825581	Control	PDGF	OK	17.5552	13.9719	-0.329368	-1.22547	0.0181	0.068912	no
XLOC_001820	XLOC_001820	DUTP6	1:166825746-166845564	Control	PDGF	OK	0.226717	0.344333	0.602911	0.311779	0.495	0.727357	no
XLOC_001821	XLOC_001821	MAEL	1:166958345-166991451	Control	PDGF	NOTEST	0.00817814	0.0344385	2.07418	0	1	1	no
XLOC_001822	XLOC_001822	RNA5SP65	1:166958345-166991451	Control	PDGF	NOTEST	0	0	0	0	1	1	no
XLOC_001823	XLOC_001823	snoU13	1:167010671-167010773	Control	PDGF	NOTEST	0	0	0	0	1	1	no
XLOC_001824	XLOC_001824	RP11-102C16.3	1:167021787-167059868	Control	PDGF	NOTEST	0	0	0	0	1	1	no
XLOC_001825	XLOC_001825	DUSP27	1:167063281-167098402	Control	PDGF	NOTEST	0	0.00183007	inf	0	1	1	no
XLOC_001827	XLOC_001827	AKR1D1P1	1:167488772-167489823	Control	PDGF	NOTEST	0.0102962	0	#NAME?	0	1	1	no
XLOC_001828	XLOC_001828	RP3-455J7.3	1:167560628-167561083	Control	PDGF	NOTEST	0.0262692	0.0208513	-0.333232	0	1	1	no
XLOC_001829	XLOC_001829	RCSD1	1:167596621-167675486	Control	PDGF	NOTEST	0.141651	0.0822952	-0.783464	0	1	1	no
XLOC_001830	XLOC_001830	MPZL1	1:167690072-167762856	Control	PDGF	OK	103.955	85.3252	-0.28491	-1.06278	0.03495	0.114932	no
XLOC_001831	XLOC_001831	RP1-313L4.3	1:167778624-167883453	Control	PDGF	NOTEST	0.0935407	0.0841912	-0.151924	0	1	1	no
XLOC_001832	XLOC_001832	DCAF6	1:167885966-168047928	Control	PDGF	OK	40.8879	43.0931	0.0757836	0.232757	0.6319	0.835244	no
XLOC_001833	XLOC_001833	MIR1255B2	1:167885966-168047928	Control	PDGF	NOTEST	0	0	0	0	1	1	no
XLOC_001834	XLOC_001834	TIPRL	1:168148112-168171601	Control	PDGF	OK	31.7989	36.2873	0.190485	0.934233	0.0684	0.190901	no
XLOC_001835	XLOC_001835	RP1-69E11.2	1:168179853-168180207	Control	PDGF	NOTEST	0.0433098	0	#NAME?	0	1	1	no
XLOC_001836	XLOC_001836	RP1-69E11.3	1:168184642-168184890	Control	PDGF	NOTEST	0	0	0	0	1	1	no
XLOC_001838	XLOC_001838	TBX19	1:168195175-168348912	Control	PDGF	OK	1.00566	0.524886	-0.93806	-0.521646	0.45545	0.692272	no
XLOC_001839	XLOC_001839	RP5-1059H15.1	1:168195175-168348912	Control	PDGF	NOTEST	0.13097	0.0135977	-3.2678	0	1	1	no
XLOC_001840	XLOC_001840	MIR557	1:168195175-168348912	Control	PDGF	NOTEST	0	0	0	0	1	1	no
XLOC_001841	XLOC_001841	RP4-738P11.3	1:168510002-168513235	Control	PDGF	NOTEST	0	0	0	0	1	1	no
XLOC_001842	XLOC_001842	XCL1	1:168545710-168551315	Control	PDGF	NOTEST	0.0114655	0.0137864	0.265955	0	1	1	no
XLOC_001843	XLOC_001843	LINC00626	1:168756176-168762124	Control	PDGF	NOTEST	0.00734043	0	#NAME?	0	1	1	no
XLOC_001844	XLOC_001844	SUMO1P2	1:168867373-168867677	Control	PDGF	NOTEST	0	0	0	0	1	1	no
XLOC_001845	XLOC_001845	RP11-375F2.3	1:168873142-169056243	Control	PDGF	NOTEST	0	0	0	0	1	1	no
XLOC_001846	XLOC_001846	RNA5SP66	1:168873142-169056243	Control	PDGF	NOTEST	0	0	0	0	1	1	no
XLOC_001847	XLOC_001847	RP5-1018K9.1	1:169073361-169074145	Control	PDGF	NOTEST	0	0.00991824	inf	0	1	1	no
XLOC_001849	XLOC_001849	RP4-800F24.1	1:169074934-169455295	Control	PDGF	NOTEST	0	0.0434277	inf	0	1	1	no
XLOC_001850	XLOC_001850	BLZF1	1:169074934-169455295	Control	PDGF	OK	11.7607	14.0433	0.255906	0.684887	0.18045	0.378788	no
XLOC_001851	XLOC_001851	C1orf114	1:169074934-169455295	Control	PDGF	OK	0.48786	0.815451	0.741131	0.255721	0.7196	0.885828	no
XLOC_001852	XLOC_001852	AL021068.1	1:169455379-169456846	Control	PDGF	NOTEST	0.074307	0.210395	1.50153	0	1	1	no
XLOC_001853	XLOC_001853	C1orf112	1:169631244-169863408	Control	PDGF	OK	2.57952	2.60149	0.0122372	0.0191536	0.9697	0.98823	no
XLOC_001854	XLOC_001854	Metazoa_SRP	1:169631244-169863408	Control	PDGF	NOTEST	0.0865114	0.46713	2.43286	0	1	1	no
XLOC_001855	XLOC_001855	MRPS10P1	1:169890404-170054349	Control	PDGF	NOTEST	0	0	0	0	1	1	no
XLOC_001856	XLOC_001856	RP11-332H17.1	1:169890404-170054349	Control	PDGF	NOTEST	0	0	0	0	1	1	no
XLOC_001857	XLOC_001857	SIGLEC30P	1:170084776-170085717	Control	PDGF	NOTEST	0	0	0	0	1	1	no
XLOC_001858	XLOC_001858	METTL11B	1:170115141-170136931	Control	PDGF	NOTEST	0	0	0	0	1	1	no
XLOC_001859	XLOC_001859	MIR3119-2	1:170115141-170136931	Control	PDGF	NOTEST	0	0	0	0	1	1	no
XLOC_001860	XLOC_001860	RP11-297H3.3	1:170143543-170210428	Control	PDGF	NOTEST	0.00983808	0	#NAME?	0	1	1	no
XLOC_001862	XLOC_001862	RP1-79C4.1	1:170567994-170616480	Control	PDGF	NOTEST	0	0	0	0	1	1	no
XLOC_001863	XLOC_001863	PRRX1	1:170630928-170708560	Control	PDGF	OK	164.5	164.185	-0.00276855	-0.0133481	0.97555	0.990166	no
XLOC_001864	XLOC_001864	C1orf129	1:170904611-171033906	Control	PDGF	OK	0.210789	0.328855	0.641654	0.634964	0.17245	0.367223	no
XLOC_001865	XLOC_001865	RP5-1092L12.2	1:171052705-171054346	Control	PDGF	NOTEST	0.0588346	0.00837836	-2.81192	0	1	1	no
XLOC_001867	XLOC_001867	-	1:171089900-171091690	Control	PDGF	NOTEST	0.186668	0.010392	-4.16693	0	1	1	no
XLOC_001868	XLOC_001868	FMO6P	1:171106878-171130707	Control	PDGF	NOTEST	0.18782	0.0292209	-2.68428	0	1	1	no
XLOC_001872	XLOC_001872	RP4-798A17.5	1:171314227-171314459	Control	PDGF	NOTEST	0	0	0	0	1	1	no
XLOC_001873	XLOC_001873	GM2AP2	1:171361367-171361929	Control	PDGF	NOTEST	0	0	0	0	1	1	no
XLOC_001874	XLOC_001874	snoU13	1:171451045-171451148	Control	PDGF	NOTEST	0	0	0	0	1	1	no
XLOC_001875	XLOC_001875	PRRC2C	1:171454261-171562650	Control	PDGF	OK	23.81	20.9967	-0.181404	-0.485269	0.18235	0.382057	no
XLOC_001876	XLOC_001876	Metazoa_SRP	1:171454261-171562650	Control	PDGF	OK	0.391808	0.91503	1.22367	0.119407	0.529	0.757555	no
XLOC_001877	XLOC_001877	RP3-454G6.2	1:171591382-171595732	Control	PDGF	NOTEST	0	0	0	0	1	1	no
XLOC_001878	XLOC_001878	RP4-560B9.4	1:171731213-171731664	Control	PDGF	NOTEST	0	0	0	0	1	1	no
XLOC_001879	XLOC_001879	SCARNA20	1:171737209-171737315	Control	PDGF	NOTEST	0	0	0	0	1	1	no
XLOC_001880	XLOC_001880	METTL13	1:171750351-171783163	Control	PDGF	OK	11.4391	11.1128	-0.0417448	-0.164538	0.7375	0.895718	no
XLOC_001881	XLOC_001881	RP4-612B18.3	1:171750351-171783163	Control	PDGF	NOTEST	0.126315	0.047865	-1.39998	0	1	1	no
XLOC_001882	XLOC_001882	Y_RNA	1:171783651-171783766	Control	PDGF	NOTEST	0	0	0	0	1	1	no
XLOC_001883	XLOC_001883	DNM3	1:171810620-172437971	Control	PDGF	OK	1.70881	0.818363	-1.06218	-0.740232	0.08625	0.224328	no
XLOC_001884	XLOC_001884	SNORD112	1:171810620-172437971	Control	PDGF	NOTEST	0	0	0	0	1	1	no
XLOC_001885	XLOC_001885	U6	1:171810620-172437971	Control	PDGF	NOTEST	0	0	0	0	1	1	no
XLOC_001886	XLOC_001886	PIGC	1:171810620-172437971	Control	PDGF	NOTEST	0.29107	0.173612	-0.745495	0	1	1	no
XLOC_001887	XLOC_001887	C1orf105	1:171810620-172437971	Control	PDGF	NOTEST	0.142947	0.0153727	-3.21704	0	1	1	no
XLOC_001888	XLOC_001888	SUCO	1:172501488-172581153	Control	PDGF	OK	8.72035	9.79495	0.167652	0.633435	0.12745	0.296354	no
XLOC_001889	XLOC_001889	FASLG	1:172628153-172636014	Control	PDGF	NOTEST	0	0.0104338	inf	0	1	1	no
XLOC_001890	XLOC_001890	SLC25A38P1	1:172717699-172718642	Control	PDGF	NOTEST	0	0	0	0	1	1	no
XLOC_001891	XLOC_001891	RP1-15D23.2	1:172745044-173033155	Control	PDGF	NOTEST	0	0.0073542	inf	0	1	1	no
XLOC_001892	XLOC_001892	RP3-471M13.2	1:172745044-173033155	Control	PDGF	NOTEST	0	0.0351946	inf	0	1	1	no
XLOC_001893	XLOC_001893	snoU13	1:173152872-173446314	Control	PDGF	OK	0.203161	0.352053	0.793174	0.285251	0.311	0.548793	no
XLOC_001894	XLOC_001894	RP11-296O14.1	1:173152872-173446314	Control	PDGF	OK	0.345736	0.582126	0.751661	0.309006	0.3449	0.586374	no
XLOC_001895	XLOC_001895	-	1:173152872-173446314	Control	PDGF	NOTEST	0.254284	0.291365	0.196391	0	1	1	no
XLOC_001897	XLOC_001897	RP3-436N22.3	1:173469602-173644582	Control	PDGF	NOTEST	0	0	0	0	1	1	no
XLOC_001898	XLOC_001898	RP11-360D2.1	1:173469602-173644582	Control	PDGF	NOTEST	0	0	0	0	1	1	no
XLOC_001900	XLOC_001900	RP11-360D2.2	1:173684079-173755840	Control	PDGF	OK	0.641743	0.335587	-0.935306	-0.225804	0.6331	0.835795	no
XLOC_001901	XLOC_001901	7SK	1:173760516-173762363	Control	PDGF	OK	0.23535	0.33309	0.501106	0.408668	0.2843	0.515234	no
XLOC_001902	XLOC_001902	Y_RNA	1:173763840-173828607	Control	PDGF	NOTEST	0	0	0	0	1	1	no
XLOC_001904	XLOC_001904	ZBTB37	1:173833037-173872412	Control	PDGF	OK	3.82707	2.3259	-0.718452	-1.20386	0.0154	0.0609225	no
XLOC_001905	XLOC_001905	RNA5SP67	1:173890207-173890338	Control	PDGF	NOTEST	0	0	0	0	1	1	no
XLOC_001906	XLOC_001906	RP11-160H22.3	1:173991646-173992123	Control	PDGF	NOTEST	0	0	0	0	1	1	no
XLOC_001908	XLOC_001908	AL022400.1	1:174084437-174992595	Control	PDGF	NOTEST	0	0	0	0	1	1	no
XLOC_001909	XLOC_001909	GPR52	1:174084437-174992595	Control	PDGF	OK	0.624808	0.772242	0.30564	0.124939	0.8685	0.952841	no
XLOC_001910	XLOC_001910	RP1-102G20.2	1:174084437-174992595	Control	PDGF	NOTEST	0	0.207977	inf	0	1	1	no
XLOC_001911	XLOC_001911	RABGAP1L-IT1	1:174084437-174992595	Control	PDGF	OK	0.71393	0.43232	-0.723681	-0.156193	0.6799	0.86336	no
XLOC_001912	XLOC_001912	TNN	1:175036993-175117202	Control	PDGF	NOTEST	0	0.00243231	inf	0	1	1	no
XLOC_001913	XLOC_001913	RP5-1114G22.1	1:175266215-175266376	Control	PDGF	NOTEST	0	0	0	0	1	1	no
XLOC_001914	XLOC_001914	RP3-518E13.2	1:175276353-175712906	Control	PDGF	NOTEST	0	0	0	0	1	1	no
XLOC_001915	XLOC_001915	RP11-222A5.1	1:175846478-175849604	Control	PDGF	NOTEST	0.0877501	0.101343	0.207775	0	1	1	no
XLOC_001916	XLOC_001916	RP11-318C24.1	1:175873897-175893270	Control	PDGF	OK	0.0433488	0.64703	3.89977	0.628846	0.0491	0.148934	no
XLOC_001917	XLOC_001917	-	1:175904162-175913804	Control	PDGF	OK	0.633183	0.61908	-0.0324963	-0.106313	0.83015	0.938018	no
XLOC_001918	XLOC_001918	RP11-492I21.1	1:175913881-176176728	Control	PDGF	OK	0.427239	0.112105	-1.9302	-0.390758	0.3739	0.615483	no
XLOC_001919	XLOC_001919	RP11-195C7.1	1:176176783-176198466	Control	PDGF	NOTEST	0.0775179	0.0965367	0.316548	0	1	1	no
XLOC_001920	XLOC_001920	PAPPA2	1:176234222-176814735	Control	PDGF	OK	0.62379	0.829588	0.411335	0.347153	0.36935	0.611053	no
XLOC_001921	XLOC_001921	RP11-195C7.3	1:176234222-176814735	Control	PDGF	NOTEST	0.18458	0.086536	-1.09288	0	1	1	no
XLOC_001922	XLOC_001922	RP4-652L8.1	1:176234222-176814735	Control	PDGF	NOTEST	0	0	0	0	1	1	no
XLOC_001923	XLOC_001923	FAM5B	1:177140632-177251558	Control	PDGF	NOTEST	0.0103305	0.129832	3.65166	0	1	1	no
XLOC_001924	XLOC_001924	RP1-35C21.1	1:177320721-177335408	Control	PDGF	NOTEST	0	0	0	0	1	1	no
XLOC_001925	XLOC_001925	AL122019.1	1:177362422-177566844	Control	PDGF	NOTEST	0	0	0	0	1	1	no
XLOC_001926	XLOC_001926	RP11-63B19.1	1:177669658-177679465	Control	PDGF	NOTEST	0	0.005169	inf	0	1	1	no
XLOC_001928	XLOC_001928	RP4-765C7.2	1:178060642-178453276	Control	PDGF	OK	0.890073	0.236709	-1.91081	-0.31182	0.28855	0.520818	no
XLOC_001929	XLOC_001929	C1ORF220,C1orf220,TEX35	1:178482211-178522065	Control	PDGF	OK	0.41628	0.36647	-0.183859	-0.203786	0.54575	0.771351	no
XLOC_001930	XLOC_001930	RNA5SP69	1:178530047-178530164	Control	PDGF	NOTEST	0	0	0	0	1	1	no
XLOC_001931	XLOC_001931	MIR4424	1:178646883-178646969	Control	PDGF	NOTEST	0	0	0	0	1	1	no
XLOC_001932	XLOC_001932	RALGPS2	1:178694299-178891291	Control	PDGF	OK	14.9619	11.4289	-0.388605	-0.729809	0.1432	0.322832	no
XLOC_001933	XLOC_001933	FAM20B	1:178994938-179045697	Control	PDGF	OK	19.4705	16.7325	-0.218633	-1.17058	0.02135	0.0784267	no
XLOC_001934	XLOC_001934	TOR3A	1:179049164-179198819	Control	PDGF	OK	10.682	8.96791	-0.252343	-0.286799	0.46755	0.702516	no
XLOC_001935	XLOC_001935	RP11-345I18.1	1:179049164-179198819	Control	PDGF	NOTEST	1.29541	0	#NAME?	0	1	1	no
XLOC_001936	XLOC_001936	SETP10	1:179049164-179198819	Control	PDGF	NOTEST	0.169053	0.190289	0.170716	0	1	1	no
XLOC_001937	XLOC_001937	SNORA67	1:179049164-179198819	Control	PDGF	NOTEST	0	0	0	0	1	1	no
XLOC_001938	XLOC_001938	EIF4A1P11,SNORA67	1:179049164-179198819	Control	PDGF	NOTEST	0.288623	0.296738	0.0400003	0	1	1	no
XLOC_001939	XLOC_001939	RP11-345I18.4	1:179049164-179198819	Control	PDGF	NOTEST	0.0812065	0.127311	0.648688	0	1	1	no
XLOC_001940	XLOC_001940	COX5BP8	1:179224867-179225216	Control	PDGF	NOTEST	0	0	0	0	1	1	no
XLOC_001941	XLOC_001941	SOAT1	1:179262727-179329926	Control	PDGF	OK	68.1634	75.1763	0.14128	0.570721	0.26715	0.494659	no
XLOC_001942	XLOC_001942	Metazoa_SRP	1:179333447-179333743	Control	PDGF	NOTEST	0	0	0	0	1	1	no
XLOC_001943	XLOC_001943	AXDND1	1:179334854-179545087	Control	PDGF	OK	0.388428	0.393776	0.0197272	0.0126144	0.97075	0.988398	no
XLOC_001944	XLOC_001944	RNU5F-2P	1:179545402-179545484	Control	PDGF	NOTEST	0	0	0	0	1	1	no
XLOC_001945	XLOC_001945	RP11-545A16.3	1:179555839-179558310	Control	PDGF	NOTEST	0.0504334	0.02634	-0.937122	0	1	1	no
XLOC_001946	XLOC_001946	RP11-545A16.4	1:179559506-179560440	Control	PDGF	NOTEST	0	0.0081095	inf	0	1	1	no
XLOC_001947	XLOC_001947	TDRD5	1:179560747-179660407	Control	PDGF	NOTEST	0.012227	0.0309108	1.33804	0	1	1	no
XLOC_001948	XLOC_001948	RP11-12M5.1	1:179699351-179711832	Control	PDGF	NOTEST	0	0	0	0	1	1	no
XLOC_001949	XLOC_001949	FAM163A	1:179712297-179787326	Control	PDGF	NOTEST	0	0	0	0	1	1	no
XLOC_044190	XLOC_044190	-	4:28763301-28772103	Control	PDGF	OK	0.0541815	0.515704	3.25067	5.54754	5e-05	0.000417771	yes
XLOC_001951	XLOC_001951	Metazoa_SRP	1:179850320-179889044	Control	PDGF	NOTEST	0.163915	0.125399	-0.386422	0	1	1	no
XLOC_044183	XLOC_044183	-	4:28731673-28734884	Control	PDGF	OK	0.0465149	0.438776	3.23772	3.28898	0.0001	0.00079011	yes
XLOC_001953	XLOC_001953	RP11-533E19.3	1:179922318-180084882	Control	PDGF	OK	0.602276	0.375991	-0.679725	-0.166465	0.6981	0.874336	no
XLOC_001954	XLOC_001954	QSOX1	1:180123968-180173165	Control	PDGF	OK	44.8488	53.9624	0.266885	1.10311	0.02955	0.101086	no
XLOC_001955	XLOC_001955	LHX4	1:180199420-180472497	Control	PDGF	OK	0.686822	0.65666	-0.0647896	-0.0935863	0.8436	0.943542	no
XLOC_001956	XLOC_001956	VDAC1P4	1:180199420-180472497	Control	PDGF	NOTEST	0.143781	0.0675897	-1.089	0	1	1	no
XLOC_001957	XLOC_001957	AL358354.1	1:180514967-180515067	Control	PDGF	NOTEST	0	0	0	0	1	1	no
XLOC_001958	XLOC_001958	RP11-522D2.1	1:180528111-180535654	Control	PDGF	NOTEST	0	0.00406399	inf	0	1	1	no
XLOC_001960	XLOC_001960	U6	1:180601139-180860691	Control	PDGF	NOTEST	0	0	0	0	1	1	no
XLOC_001961	XLOC_001961	-	1:180862632-180875778	Control	PDGF	OK	0.314778	0.396658	0.33356	0.526536	0.30945	0.547213	no
XLOC_001962	XLOC_001962	RP11-46A10.2	1:180875786-180878302	Control	PDGF	NOTEST	0	0.0704205	inf	0	1	1	no
XLOC_001964	XLOC_001964	RP11-46A10.6	1:180881938-180992151	Control	PDGF	NOTEST	0.0803315	0.173762	1.11307	0	1	1	no
XLOC_001965	XLOC_001965	AL162431.1	1:180881938-180992151	Control	PDGF	NOTEST	1.46101	0	#NAME?	0	1	1	no
XLOC_044162	XLOC_044162	-	4:28647091-28667292	Control	PDGF	OK	0.0678456	0.614208	3.1784	8.37805	5e-05	0.000417771	yes
XLOC_001968	XLOC_001968	RP11-540K16.1	1:181143619-181151344	Control	PDGF	NOTEST	0	0	0	0	1	1	no
XLOC_001969	XLOC_001969	RP11-380B22.1	1:181205523-181207740	Control	PDGF	NOTEST	0	0	0	0	1	1	no
XLOC_001970	XLOC_001970	CACNA1E	1:181382237-181777219	Control	PDGF	NOTEST	0	0.0154864	inf	0	1	1	no
XLOC_001971	XLOC_001971	RNA5SP70	1:181382237-181777219	Control	PDGF	NOTEST	0	0	0	0	1	1	no
XLOC_001972	XLOC_001972	RP11-538D16.3	1:182055685-182059247	Control	PDGF	NOTEST	0	0	0	0	1	1	no
XLOC_001973	XLOC_001973	U6	1:182296202-182296309	Control	PDGF	NOTEST	0	0	0	0	1	1	no
XLOC_001974	XLOC_001974	RP11-416K24.1	1:182297631-182298142	Control	PDGF	NOTEST	0	0	0	0	1	1	no
XLOC_001975	XLOC_001975	RP11-416K24.2	1:182305135-182305475	Control	PDGF	NOTEST	0	0	0	0	1	1	no
XLOC_001976	XLOC_001976	LINC00272	1:182376755-182383950	Control	PDGF	NOTEST	0	0	0	0	1	1	no
XLOC_001977	XLOC_001977	TEDDM1P1	1:182410711-182411497	Control	PDGF	NOTEST	0	0	0	0	1	1	no
XLOC_001978	XLOC_001978	RGSL1	1:182419255-182529734	Control	PDGF	NOTEST	0.0475783	0.00790596	-2.58929	0	1	1	no
XLOC_001979	XLOC_001979	RP11-317P15.4	1:182584388-182585764	Control	PDGF	NOTEST	0.150645	0.187001	0.311894	0	1	1	no
XLOC_001980	XLOC_001980	RP11-317P15.3	1:182681996-182683679	Control	PDGF	NOTEST	0	0	0	0	1	1	no
XLOC_001981	XLOC_001981	AL513344.1	1:182726053-182726153	Control	PDGF	NOTEST	0	0	0	0	1	1	no
XLOC_001982	XLOC_001982	NPL	1:182758427-182799519	Control	PDGF	OK	2.20389	2.66235	0.272645	0.423185	0.3611	0.602859	no
XLOC_001983	XLOC_001983	DHX9	1:182808147-182856909	Control	PDGF	OK	43.6711	47.9102	0.133654	0.417166	0.2387	0.459063	no
XLOC_001984	XLOC_001984	LAMC1	1:182990918-183153269	Control	PDGF	OK	301.94	213.37	-0.500906	-1.1169	0.02105	0.0774808	no
XLOC_001985	XLOC_001985	RP11-181K3.4	1:182990918-183153269	Control	PDGF	OK	0.686219	0.24716	-1.47322	-0.0632249	0.34635	0.587728	no
XLOC_001986	XLOC_001986	LAMC2	1:183154516-183214720	Control	PDGF	OK	4.33571	3.48681	-0.314362	-0.977709	0.05685	0.166474	no
XLOC_001987	XLOC_001987	RP11-548N1.1	1:183217070-183387737	Control	PDGF	NOTEST	0.0222234	0.0348959	0.650981	0	1	1	no
XLOC_001988	XLOC_001988	SMG7	1:183430008-183567381	Control	PDGF	OK	7.16286	7.40267	0.0475102	0.146501	0.7271	0.890034	no
XLOC_001990	XLOC_001990	TSEN15	1:184020613-184046492	Control	PDGF	OK	19.343	17.6657	-0.130863	-0.518245	0.3107	0.548505	no
XLOC_001991	XLOC_001991	Y_RNA	1:184284791-184284899	Control	PDGF	NOTEST	0	0	0	0	1	1	no
XLOC_001992	XLOC_001992	RP11-382D12.1	1:184298204-184301960	Control	PDGF	NOTEST	0	0	0	0	1	1	no
XLOC_001993	XLOC_001993	Metazoa_SRP	1:184304791-184305081	Control	PDGF	NOTEST	0	0	0	0	1	1	no
XLOC_001995	XLOC_001995	GS1-115G20.1	1:184356191-184598154	Control	PDGF	NOTEST	0.167937	0.0968624	-0.793914	0	1	1	no
XLOC_001996	XLOC_001996	GS1-115G20.2	1:184356191-184598154	Control	PDGF	NOTEST	0.113892	0.0690547	-0.721853	0	1	1	no
XLOC_001997	XLOC_001997	SNORD112	1:184647067-184647141	Control	PDGF	NOTEST	0	0	0	0	1	1	no
XLOC_001998	XLOC_001998	GS1-120K12.4	1:184970658-184977815	Control	PDGF	NOTEST	0	0.0153862	inf	0	1	1	no
XLOC_001999	XLOC_001999	RNF2	1:185014469-185071813	Control	PDGF	OK	7.7729	6.50582	-0.256721	-0.883417	0.0828	0.217699	no
XLOC_002000	XLOC_002000	SWT1	1:185126211-185260897	Control	PDGF	OK	2.41611	1.97702	-0.289362	-0.987305	0.0524	0.156762	no
XLOC_002001	XLOC_002001	Y_RNA	1:185126211-185260897	Control	PDGF	NOTEST	0	0	0	0	1	1	no
XLOC_002002	XLOC_002002	Y_RNA	1:185126211-185260897	Control	PDGF	NOTEST	0	0	0	0	1	1	no
XLOC_002003	XLOC_002003	RP4-635A23.4	1:185126211-185260897	Control	PDGF	NOTEST	0.182807	0.142741	-0.356921	0	1	1	no
XLOC_002004	XLOC_002004	U7	1:185403375-185403437	Control	PDGF	NOTEST	0	0	0	0	1	1	no
XLOC_002005	XLOC_002005	GS1-204I12.2	1:185527510-185534763	Control	PDGF	NOTEST	0	0.0350485	inf	0	1	1	no
XLOC_002006	XLOC_002006	GS1-204I12.4	1:185624133-185626300	Control	PDGF	NOTEST	0	0	0	0	1	1	no
XLOC_002007	XLOC_002007	HMCN1	1:185703682-186160322	Control	PDGF	OK	3.25156	4.60972	0.503546	1.1373	0.01625	0.0633971	no
XLOC_002008	XLOC_002008	PRG4	1:186265404-186344877	Control	PDGF	OK	0.330129	0.561235	0.765575	0.236536	0.42125	0.661187	no
XLOC_002009	XLOC_002009	C1orf27	1:186344889-186439810	Control	PDGF	OK	11.3455	10.0483	-0.175173	-0.438747	0.3303	0.570205	no
XLOC_002010	XLOC_002010	OCLM	1:186344889-186439810	Control	PDGF	OK	0.336729	0.355189	0.0770005	0.0264409	0.9396	0.97783	no
XLOC_002011	XLOC_002011	GS1-304P7.2	1:186547410-186548431	Control	PDGF	NOTEST	0.0394893	0.137932	1.80442	0	1	1	no
XLOC_005453	XLOC_005453	-	1:121484387-121485436	Control	PDGF	OK	5.39929	46.9782	3.12115	11.8153	5e-05	0.000417771	yes
XLOC_002013	XLOC_002013	RP11-108M21.1	1:187061973-187329455	Control	PDGF	NOTEST	0	0	0	0	1	1	no
XLOC_002014	XLOC_002014	RP11-445P19.1	1:187412737-187446354	Control	PDGF	NOTEST	0	0	0	0	1	1	no
XLOC_002015	XLOC_002015	FDPSP1	1:187532192-187533263	Control	PDGF	NOTEST	0	0	0	0	1	1	no
XLOC_002016	XLOC_002016	ERVMER61-1	1:187610357-187612992	Control	PDGF	NOTEST	0	0	0	0	1	1	no
XLOC_002017	XLOC_002017	RP11-393M18.4	1:187675691-187678029	Control	PDGF	NOTEST	0	0	0	0	1	1	no
XLOC_002018	XLOC_002018	RP11-201A3.1	1:188187530-188189807	Control	PDGF	NOTEST	0	0	0	0	1	1	no
XLOC_002019	XLOC_002019	RP11-669M2.1	1:188477668-188505596	Control	PDGF	NOTEST	0	0	0	0	1	1	no
XLOC_002020	XLOC_002020	RP11-669M2.2	1:188640483-188640890	Control	PDGF	NOTEST	0	0	0	0	1	1	no
XLOC_002021	XLOC_002021	RP11-720G6.1	1:188663450-188664242	Control	PDGF	NOTEST	0	0	0	0	1	1	no
XLOC_002022	XLOC_002022	RP11-373J16.1	1:188874818-189006393	Control	PDGF	NOTEST	0	0	0	0	1	1	no
XLOC_002023	XLOC_002023	RP11-398M15.1	1:189744594-189784048	Control	PDGF	NOTEST	0	0	0	0	1	1	no
XLOC_002024	XLOC_002024	RP11-547I7.1	1:190066791-190446759	Control	PDGF	NOTEST	0	0	0	0	1	1	no
XLOC_002025	XLOC_002025	RP11-161I10.1,RP11-547I7.2	1:190447680-190463427	Control	PDGF	NOTEST	0	0	0	0	1	1	no
XLOC_002026	XLOC_002026	RP11-463J7.2	1:190594019-190770788	Control	PDGF	NOTEST	0	0	0	0	1	1	no
XLOC_002027	XLOC_002027	RP11-463J7.1	1:190594019-190770788	Control	PDGF	NOTEST	0	0	0	0	1	1	no
XLOC_002028	XLOC_002028	RP11-463J7.3	1:190594019-190770788	Control	PDGF	NOTEST	0	0	0	0	1	1	no
XLOC_002029	XLOC_002029	RP11-309H21.3	1:191120639-191123764	Control	PDGF	NOTEST	0	0	0	0	1	1	no
XLOC_002030	XLOC_002030	RP11-309H21.2	1:191190288-191197597	Control	PDGF	NOTEST	0	0	0	0	1	1	no
XLOC_002031	XLOC_002031	RP11-541F9.2	1:191827836-191980390	Control	PDGF	NOTEST	0	0	0	0	1	1	no
XLOC_002032	XLOC_002032	RGS18	1:192127586-192154945	Control	PDGF	NOTEST	0.00516784	0.00736225	0.510585	0	1	1	no
XLOC_002033	XLOC_002033	RP11-142L4.2	1:192216634-192217077	Control	PDGF	NOTEST	0	0	0	0	1	1	no
XLOC_002034	XLOC_002034	RGS21	1:192286121-192336415	Control	PDGF	NOTEST	0	0.0151661	inf	0	1	1	no
XLOC_002035	XLOC_002035	RP5-1011O1.3	1:192486768-192536347	Control	PDGF	NOTEST	0	0.0455058	inf	0	1	1	no
XLOC_002036	XLOC_002036	RGS1	1:192544856-192549161	Control	PDGF	NOTEST	0.00770078	0.0193117	1.3264	0	1	1	no
XLOC_002037	XLOC_002037	RGS13	1:192605274-192629390	Control	PDGF	NOTEST	0.00831792	0.00805391	-0.0465327	0	1	1	no
XLOC_002038	XLOC_002038	MIR4426	1:192685312-192685783	Control	PDGF	NOTEST	0.0354154	0	#NAME?	0	1	1	no
XLOC_002039	XLOC_002039	RP3-419C19.3	1:192765662-192766335	Control	PDGF	NOTEST	0	0	0	0	1	1	no
XLOC_002040	XLOC_002040	RP3-419C19.2	1:192769700-192770271	Control	PDGF	NOTEST	0	0	0	0	1	1	no
XLOC_002041	XLOC_002041	RGS2	1:192778168-192781403	Control	PDGF	OK	5.33208	5.96138	0.160949	0.544415	0.28575	0.516928	no
XLOC_002042	XLOC_002042	TROVE2	1:192980260-193064711	Control	PDGF	OK	35.0938	34.2406	-0.0355063	-0.100498	0.8204	0.933894	no
XLOC_002043	XLOC_002043	CDC73	1:193090825-193268527	Control	PDGF	OK	9.69619	10.8462	0.161703	0.59483	0.22915	0.446477	no
XLOC_002044	XLOC_002044	MIR1278	1:193090825-193268527	Control	PDGF	NOTEST	0	0	0	0	1	1	no
XLOC_002045	XLOC_002045	RP11-452J13.1	1:193273874-193335083	Control	PDGF	NOTEST	0	0	0	0	1	1	no
XLOC_002046	XLOC_002046	RP11-21J7.1	1:193648023-193696313	Control	PDGF	NOTEST	0	0	0	0	1	1	no
XLOC_002047	XLOC_002047	RP11-563D10.1	1:194118602-194167824	Control	PDGF	NOTEST	0	0	0	0	1	1	no
XLOC_002048	XLOC_002048	EEF1A1P14	1:194118602-194167824	Control	PDGF	NOTEST	0	0	0	0	1	1	no
XLOC_002049	XLOC_002049	RP11-476H20.1	1:194320072-194321556	Control	PDGF	NOTEST	0	0	0	0	1	1	no
XLOC_002050	XLOC_002050	RP11-489C13.1	1:194687924-194688366	Control	PDGF	NOTEST	0	0	0	0	1	1	no
XLOC_002051	XLOC_002051	AL357932.1	1:195095810-195095906	Control	PDGF	NOTEST	0	0	0	0	1	1	no
XLOC_049668	XLOC_049668	-	6:57125348-57128036	Control	PDGF	OK	0.0590218	0.51213	3.11719	2.941	0.00035	0.0024227	yes
XLOC_002053	XLOC_002053	CFHR3	1:196743924-196763203	Control	PDGF	NOTEST	0.00488639	0	#NAME?	0	1	1	no
XLOC_002054	XLOC_002054	CFHR1,CFHR2	1:196788874-196928356	Control	PDGF	NOTEST	0.158235	0.011601	-3.76975	0	1	1	no
XLOC_002055	XLOC_002055	CFHR4	1:196788874-196928356	Control	PDGF	NOTEST	0	0	0	0	1	1	no
XLOC_002056	XLOC_002056	CFHR5	1:196946666-196978804	Control	PDGF	NOTEST	0	0	0	0	1	1	no
XLOC_002057	XLOC_002057	CRB1	1:197170591-197447585	Control	PDGF	NOTEST	0	0.0746153	inf	0	1	1	no
XLOC_002058	XLOC_002058	RP11-332L8.1	1:197170591-197447585	Control	PDGF	NOTEST	0.0320922	0.0110261	-1.5413	0	1	1	no
XLOC_002059	XLOC_002059	MRPS21P3	1:197170591-197447585	Control	PDGF	NOTEST	0	0	0	0	1	1	no
XLOC_002060	XLOC_002060	EEF1A1P32	1:197473877-197744896	Control	PDGF	NOTEST	0.218567	0.189878	-0.203007	0	1	1	no
XLOC_002061	XLOC_002061	RP11-448G4.2	1:197473877-197744896	Control	PDGF	NOTEST	0.134391	0.25352	0.915658	0	1	1	no
XLOC_002062	XLOC_002062	RP11-448G4.4	1:197473877-197744896	Control	PDGF	NOTEST	0	0	0	0	1	1	no
XLOC_002063	XLOC_002063	DENND1B	1:197473877-197744896	Control	PDGF	NOTEST	0.217004	0.107769	-1.00977	0	1	1	no
XLOC_002064	XLOC_002064	C1orf53	1:197871776-197876498	Control	PDGF	OK	2.58253	3.32231	0.3634	0.560698	0.23495	0.45451	no
XLOC_002065	XLOC_002065	LHX9	1:197881617-197904608	Control	PDGF	NOTEST	0.00405269	0.00251035	-0.690991	0	1	1	no
XLOC_002067	XLOC_002067	PTPRC	1:198607800-198726545	Control	PDGF	NOTEST	0	0.0379826	inf	0	1	1	no
XLOC_002068	XLOC_002068	RP11-16L9.1	1:198918144-198918934	Control	PDGF	NOTEST	0	0	0	0	1	1	no
XLOC_002069	XLOC_002069	RP11-16L9.2	1:198952449-198954529	Control	PDGF	NOTEST	0	0	0	0	1	1	no
XLOC_002070	XLOC_002070	RP11-16L9.4	1:198975168-199045864	Control	PDGF	NOTEST	0	0	0	0	1	1	no
XLOC_002071	XLOC_002071	RP11-382E9.1	1:199117725-199362435	Control	PDGF	NOTEST	0	0.0029542	inf	0	1	1	no
[truncated: 65,603 more rows]
